# Supplementary material for: Characterization of Novel Progression Factors in Castration-Resistant Prostate Cancer Based on Global Comparative Proteome Analysis
Source: Cancers (Basel). 2021 Jul 8;13(14):3432. doi: 10.3390/cancers13143432 (PMC8304965; doi:10.3390/cancers13143432)
Supplement: Supplementary file 1 [file cancers-13-03432-s001.zip]

Archive with 2 entries (2 files):
- cancers-1216170-supplementary for xml.pdf
- Table S1. Summary of differentially expressed proteins.xlsx
