# Supplementary material for: Characterization of Novel Progression Factors in Castration-Resistant Prostate Cancer Based on Global Comparative Proteome Analysis
Source: Cancers (Basel). 2021 Jul 8;13(14):3432. doi: 10.3390/cancers13143432 (PMC8304965; doi:10.3390/cancers13143432)
Supplement: Supplementary file 1 [file cancers-13-03432-s001.zip › Table S1. Summary of differentially expressed proteins.xlsx]

## Sheet: T2G2vsBPH
Protein accession	Protein description	T2G2/CPH Ratio	Regulated Type	T2G2/CPH P value	Gene name	MW [kDa]	Subcellular localization	Biological Process	Cellular Component	Molecular Function	KEGG KO No.	KEGG Gene	KEGG pathway	IPR ID	Domain description
P02656	Apolipoprotein C-III OS=Homo sapiens OX=9606 GN=APOC3 PE=1 SV=1	0.387	Down	0.0109212	APOC3	10.852	extracellular	GO:0060627 regulation of vesicle-mediated transport; GO:0044700 single organism signaling; GO:0044085 cellular component biogenesis; GO:0065008 regulation of biological quality; GO:0032371 regulation of sterol transport; GO:0034379 very-low-density lipoprotein particle assembly; GO:0044255 cellular lipid metabolic process; GO:0070328 triglyceride homeostasis; GO:0019216 regulation of lipid metabo…	GO:0005615 extracellular space; GO:0044421 extracellular region part; GO:0031410 cytoplasmic vesicle; GO:0005737 cytoplasm; GO:0031982 vesicle; GO:0034358 plasma lipoprotein particle; GO:0034385 triglyceride-rich plasma lipoprotein particle; GO:0032991 macromolecular complex; GO:0044424 intracellular part; GO:0005623 cell; GO:0034361 very-low-density lipoprotein particle; GO:0005769 early endosom…	GO:0015485 cholesterol binding; GO:0032934 sterol binding; GO:0055102 lipase inhibitor activity; GO:0070653 high-density lipoprotein particle receptor binding; GO:0005102 receptor binding; GO:0043167 ion binding; GO:0005515 protein binding; GO:0098772 molecular function regulator; GO:0004857 enzyme inhibitor activity; GO:0005496 steroid binding; GO:0097159 organic cyclic compound binding; GO:0070…	K08759	APOC3; apolipoprotein C-III	hsa03320 PPAR signaling pathway - Homo sapiens (human); hsa04979 Cholesterol metabolism - Homo sapiens (human);
Q13449	Limbic system-associated membrane protein OS=Homo sapiens OX=9606 GN=LSAMP PE=1 SV=2	0.348	Down	3.5307e-05	LSAMP	37.393	plasma membrane	GO:0043687 post-translational protein modification; GO:0044707 single-multicellular organism process; GO:0044267 cellular protein metabolic process; GO:0044699 single-organism process; GO:0009058 biosynthetic process; GO:0044237 cellular metabolic process; GO:0042157 lipoprotein metabolic process; GO:0071704 organic substance metabolic process; GO:0007610 behavior; GO:0022610 biological adhesion;…	GO:0016020 membrane; GO:0044464 cell part; GO:0071944 cell periphery; GO:0044425 membrane part; GO:0031225 anchored component of membrane; GO:0031224 intrinsic component of membrane; GO:0005623 cell; GO:0005576 extracellular region; GO:0005886 plasma membrane;	GO:0005515 protein binding; GO:0005488 binding;	K06772	LSAMP, LAMP; limbic system-associated membrane protein		IPR003598; IPR007110; IPR013783; IPR003599; IPR013098;	Immunoglobulin subtype 2; Immunoglobulin-like domain; Immunoglobulin-like fold; Immunoglobulin subtype; Immunoglobulin I-set;
P29992	Guanine nucleotide-binding protein subunit alpha-11 OS=Homo sapiens OX=9606 GN=GNA11 PE=1 SV=2	1.507	Up	0.0112416	GNA11	42.123	cytoplasm	GO:0044700 single organism signaling; GO:0065008 regulation of biological quality; GO:0007596 blood coagulation; GO:0045634 regulation of melanocyte differentiation; GO:0044699 single-organism process; GO:0009611 response to wounding; GO:0009605 response to external stimulus; GO:0007213 G-protein coupled acetylcholine receptor signaling pathway; GO:0007165 signal transduction; GO:0007507 heart de…	GO:0016020 membrane; GO:0044421 extracellular region part; GO:0019898 extrinsic component of membrane; GO:0031090 organelle membrane; GO:0098796 membrane protein complex; GO:0071944 cell periphery; GO:0031982 vesicle; GO:0005737 cytoplasm; GO:0097730 non-motile cilium; GO:0032991 macromolecular complex; GO:0044424 intracellular part; GO:0031234 extrinsic component of cytoplasmic side of plasma me…	GO:1901265 nucleoside phosphate binding; GO:0005102 receptor binding; GO:0031683 G-protein beta/gamma-subunit complex binding; GO:0016817 hydrolase activity, acting on acid anhydrides; GO:0016787 hydrolase activity; GO:0031826 type 2A serotonin receptor binding; GO:0005515 protein binding; GO:0004871 signal transducer activity; GO:1901363 heterocyclic compound binding; GO:0097159 organic cyclic c…	K04635	GNA11; guanine nucleotide-binding protein subunit alpha-11	hsa04020 Calcium signaling pathway - Homo sapiens (human); hsa04022 cGMP-PKG signaling pathway - Homo sapiens (human); hsa04270 Vascular smooth muscle contraction - Homo sapiens (human); hsa04540 Gap junction - Homo sapiens (human); hsa04725 Cholinergic synapse - Homo sapiens (human); hsa04730 Long-term depression - Homo sapiens (human); hsa04911 Insulin secretion - Homo sapiens (human); hsa04912…	IPR027417; IPR011025;	P-loop containing nucleoside triphosphate hydrolase; G protein alpha subunit, helical insertion;
P08123	Collagen alpha-2(I) chain OS=Homo sapiens OX=9606 GN=COL1A2 PE=1 SV=7	0.367	Down	0.0056988	COL1A2	129.31	extracellular	GO:0044085 cellular component biogenesis; GO:0044700 single organism signaling; GO:0001101 response to acid chemical; GO:0007596 blood coagulation; GO:0065008 regulation of biological quality; GO:0051674 localization of cell; GO:0030199 collagen fibril organization; GO:0007166 cell surface receptor signaling pathway; GO:0001568 blood vessel development; GO:0071560 cellular response to transformin…	GO:0005584 collagen type I trimer; GO:0005615 extracellular space; GO:0005783 endoplasmic reticulum; GO:0044421 extracellular region part; GO:0098643 banded collagen fibril; GO:0031982 vesicle; GO:0005737 cytoplasm; GO:0005583 fibrillar collagen trimer; GO:0032991 macromolecular complex; GO:0044424 intracellular part; GO:0099512 supramolecular fiber; GO:0005623 cell; GO:0099080 supramolecular com…	GO:0005201 extracellular matrix structural constituent; GO:0030674 protein binding, bridging; GO:0042802 identical protein binding; GO:0019838 growth factor binding; GO:0005488 binding; GO:0043167 ion binding; GO:0048407 platelet-derived growth factor binding; GO:0046872 metal ion binding; GO:0043169 cation binding; GO:0005515 protein binding; GO:0060090 binding, bridging; GO:0046332 SMAD binding…	K06236	COL1A; collagen, type I, alpha	hsa04151 PI3K-Akt signaling pathway - Homo sapiens (human); hsa04510 Focal adhesion - Homo sapiens (human); hsa04512 ECM-receptor interaction - Homo sapiens (human); hsa04611 Platelet activation - Homo sapiens (human); hsa04926 Relaxin signaling pathway - Homo sapiens (human); hsa04933 AGE-RAGE signaling pathway in diabetic complications - Homo sapiens (human); hsa04974 Protein digestion and abso…	IPR000885;	Fibrillar collagen, C-terminal;
P12273	Prolactin-inducible protein OS=Homo sapiens OX=9606 GN=PIP PE=1 SV=1	2.158	Up	0.000123562	PIP	16.572	extracellular	GO:0050794 regulation of cellular process; GO:0009593 detection of chemical stimulus; GO:0044707 single-multicellular organism process; GO:0070228 regulation of lymphocyte apoptotic process; GO:0065008 regulation of biological quality; GO:0010941 regulation of cell death; GO:0043069 negative regulation of programmed cell death; GO:0060255 regulation of macromolecule metabolic process; GO:0043067 …	GO:0043229 intracellular organelle; GO:0016020 membrane; GO:0005615 extracellular space; GO:0044421 extracellular region part; GO:0016324 apical plasma membrane; GO:0071944 cell periphery; GO:0031982 vesicle; GO:0044424 intracellular part; GO:0005623 cell; GO:0005576 extracellular region; GO:0005886 plasma membrane; GO:0043231 intracellular membrane-bounded organelle; GO:0043226 organelle; GO:007…	GO:0008233 peptidase activity; GO:0019865 immunoglobulin binding; GO:0044877 macromolecular complex binding; GO:0046983 protein dimerization activity; GO:0016787 hydrolase activity; GO:0005515 protein binding; GO:0004175 endopeptidase activity; GO:0097367 carbohydrate derivative binding; GO:0008092 cytoskeletal protein binding; GO:0003824 catalytic activity; GO:0005488 binding; GO:0004190 asparti…				IPR014756;	Immunoglobulin E-set;
P00403	Cytochrome c oxidase subunit 2 OS=Homo sapiens OX=9606 GN=MT-CO2 PE=1 SV=1	1.616	Up	0.00132368	MT-CO2	25.565	plasma membrane	GO:0009116 nucleoside metabolic process; GO:0042278 purine nucleoside metabolic process; GO:0065008 regulation of biological quality; GO:0006123 mitochondrial electron transport, cytochrome c to oxygen; GO:0048732 gland development; GO:0009167 purine ribonucleoside monophosphate metabolic process; GO:0009117 nucleotide metabolic process; GO:0044699 single-organism process; GO:0044237 cellular met…	GO:0016020 membrane; GO:0044421 extracellular region part; GO:0098800 inner mitochondrial membrane protein complex; GO:0031090 organelle membrane; GO:0098796 membrane protein complex; GO:0031982 vesicle; GO:0005737 cytoplasm; GO:0032991 macromolecular complex; GO:0031224 intrinsic component of membrane; GO:0098798 mitochondrial protein complex; GO:0044424 intracellular part; GO:0044455 mitochondr…	GO:0015075 ion transmembrane transporter activity; GO:0043167 ion binding; GO:0022892 substrate-specific transporter activity; GO:0015077 monovalent inorganic cation transmembrane transporter activity; GO:0005515 protein binding; GO:0016676 oxidoreductase activity, acting on a heme group of donors, oxygen as acceptor; GO:0005507 copper ion binding; GO:0016675 oxidoreductase activity, acting on a …	K02261	COX2; cytochrome c oxidase subunit 2	hsa00190 Oxidative phosphorylation - Homo sapiens (human); hsa01100 Metabolic pathways - Homo sapiens (human); hsa04260 Cardiac muscle contraction - Homo sapiens (human); hsa04714 Thermogenesis - Homo sapiens (human); hsa04932 Non-alcoholic fatty liver disease (NAFLD) - Homo sapiens (human); hsa05010 Alzheimer disease - Homo sapiens (human); hsa05012 Parkinson disease - Homo sapiens (human); hsa0…	IPR034210; IPR002429; IPR008972; IPR014222; IPR011759;	Cytochrome c oxidase subunit 2, C-terminal; Cytochrome c oxidase subunit II-like C-terminal; Cupredoxin; Cytochrome c oxidase, subunit II; Cytochrome C oxidase subunit II, transmembrane domain;
P84157	Matrix-remodeling-associated protein 7 OS=Homo sapiens OX=9606 GN=MXRA7 PE=1 SV=1	0.444	Down	0.0022815	MXRA7	21.466	extracellular		GO:0031224 intrinsic component of membrane; GO:0016020 membrane; GO:0016021 integral component of membrane; GO:0044425 membrane part;
P00441	Superoxide dismutase [Cu-Zn] OS=Homo sapiens OX=9606 GN=SOD1 PE=1 SV=2	0.568	Down	0.0119621	SOD1	15.936	cytoplasm	GO:0044700 single organism signaling; GO:0002694 regulation of leukocyte activation; GO:0010941 regulation of cell death; GO:0048732 gland development; GO:0007272 ensheathment of neurons; GO:0022414 reproductive process; GO:0097332 response to antipsychotic drug; GO:0043523 regulation of neuron apoptotic process; GO:0046683 response to organophosphorus; GO:0044237 cellular metabolic process; GO:0…	GO:0030425 dendrite; GO:0044421 extracellular region part; GO:0099568 cytoplasmic region; GO:0005737 cytoplasm; GO:0032838 cell projection cytoplasm; GO:0043025 neuronal cell body; GO:0032991 macromolecular complex; GO:0005623 cell; GO:0044422 organelle part; GO:0070062 extracellular exosome; GO:0005654 nucleoplasm; GO:0032839 dendrite cytoplasm; GO:0043209 myelin sheath; GO:0005622 intracellular…	GO:0004784 superoxide dismutase activity; GO:0031267 small GTPase binding; GO:0017048 Rho GTPase binding; GO:0048365 Rac GTPase binding; GO:0019903 protein phosphatase binding; GO:0016721 oxidoreductase activity, acting on superoxide radicals as acceptor; GO:0051087 chaperone binding; GO:0043167 ion binding; GO:0046983 protein dimerization activity; GO:0016209 antioxidant activity; GO:0005515 pro…	K04565	SOD1; superoxide dismutase, Cu-Zn family [EC:1.15.1.1]	hsa04146 Peroxisome - Homo sapiens (human); hsa04213 Longevity regulating pathway - multiple species - Homo sapiens (human); hsa05014 Amyotrophic lateral sclerosis (ALS) - Homo sapiens (human); hsa05016 Huntington disease - Homo sapiens (human); hsa05020 Prion diseases - Homo sapiens (human);	IPR001424;	Superoxide dismutase, copper/zinc binding domain;
P02452	Collagen alpha-1(I) chain OS=Homo sapiens OX=9606 GN=COL1A1 PE=1 SV=5	0.421	Down	0.0006026	COL1A1	138.94	extracellular	GO:0044700 single organism signaling; GO:0044085 cellular component biogenesis; GO:0030199 collagen fibril organization; GO:0043009 chordate embryonic development; GO:0009891 positive regulation of biosynthetic process; GO:0046683 response to organophosphorus; GO:0008152 metabolic process; GO:0065003 macromolecular complex assembly; GO:0060343 trabecula formation; GO:0090263 positive regulation o…	GO:0005584 collagen type I trimer; GO:0005783 endoplasmic reticulum; GO:0005615 extracellular space; GO:0098643 banded collagen fibril; GO:0044421 extracellular region part; GO:0031410 cytoplasmic vesicle; GO:0031982 vesicle; GO:0005737 cytoplasm; GO:0005583 fibrillar collagen trimer; GO:0032991 macromolecular complex; GO:0099512 supramolecular fiber; GO:0044424 intracellular part; GO:0099080 sup…	GO:0005201 extracellular matrix structural constituent; GO:0042802 identical protein binding; GO:0019838 growth factor binding; GO:0005488 binding; GO:0043167 ion binding; GO:0048407 platelet-derived growth factor binding; GO:0046872 metal ion binding; GO:0043169 cation binding; GO:0005515 protein binding; GO:0005198 structural molecule activity;	K06236	COL1A; collagen, type I, alpha	hsa04151 PI3K-Akt signaling pathway - Homo sapiens (human); hsa04510 Focal adhesion - Homo sapiens (human); hsa04512 ECM-receptor interaction - Homo sapiens (human); hsa04611 Platelet activation - Homo sapiens (human); hsa04926 Relaxin signaling pathway - Homo sapiens (human); hsa04933 AGE-RAGE signaling pathway in diabetic complications - Homo sapiens (human); hsa04974 Protein digestion and abso…	IPR001007; IPR000885;	VWFC domain; Fibrillar collagen, C-terminal;
P02748	Complement component C9 OS=Homo sapiens OX=9606 GN=C9 PE=1 SV=2	1.782	Up	0.00044286	C9	63.173	extracellular	GO:0044085 cellular component biogenesis; GO:0065008 regulation of biological quality; GO:0016064 immunoglobulin mediated immune response; GO:0001907 killing by symbiont of host cells; GO:0044764 multi-organism cellular process; GO:0035821 modification of morphology or physiology of other organism; GO:0031347 regulation of defense response; GO:0044004 disruption by symbiont of host cell; GO:00069…	GO:0016020 membrane; GO:0005615 extracellular space; GO:0044421 extracellular region part; GO:0098796 membrane protein complex; GO:0044216 other organism cell; GO:0071944 cell periphery; GO:0031982 vesicle; GO:0005737 cytoplasm; GO:0032991 macromolecular complex; GO:0031224 intrinsic component of membrane; GO:0044424 intracellular part; GO:0005887 integral component of plasma membrane; GO:0005623…	GO:0005515 protein binding; GO:0005488 binding;	K04000	C9; complement component 9	hsa04610 Complement and coagulation cascades - Homo sapiens (human); hsa05020 Prion diseases - Homo sapiens (human); hsa05146 Amoebiasis - Homo sapiens (human); hsa05322 Systemic lupus erythematosus - Homo sapiens (human);	IPR020864; IPR009030;	Membrane attack complex component/perforin (MACPF) domain; Growth factor receptor cysteine-rich domain;
P31323	cAMP-dependent protein kinase type II-beta regulatory subunit OS=Homo sapiens OX=9606 GN=PRKAR2B PE=1 SV=3	0.551	Down	0.0169166	PRKAR2B	46.302	cytoplasm	GO:0044700 single organism signaling; GO:0044085 cellular component biogenesis; GO:0007596 blood coagulation; GO:0065008 regulation of biological quality; GO:0032270 positive regulation of cellular protein metabolic process; GO:0097332 response to antipsychotic drug; GO:0060271 cilium assembly; GO:0044255 cellular lipid metabolic process; GO:0044237 cellular metabolic process; GO:0050877 neurolog…	GO:0016020 membrane; GO:0030425 dendrite; GO:0044421 extracellular region part; GO:0031090 organelle membrane; GO:0071944 cell periphery; GO:0098857 membrane microdomain; GO:0031982 vesicle; GO:0005737 cytoplasm; GO:0043025 neuronal cell body; GO:0032991 macromolecular complex; GO:0044424 intracellular part; GO:0005623 cell; GO:0044422 organelle part; GO:0043197 dendritic spine; GO:0043228 non-me…	GO:0030291 protein serine/threonine kinase inhibitor activity; GO:0051018 protein kinase A binding; GO:1901265 nucleoside phosphate binding; GO:0031625 ubiquitin protein ligase binding; GO:0019901 protein kinase binding; GO:0004860 protein kinase inhibitor activity; GO:0005515 protein binding; GO:0019207 kinase regulator activity; GO:0004857 enzyme inhibitor activity; GO:0098772 molecular functio…	K04739	PRKAR; cAMP-dependent protein kinase regulator	hsa04910 Insulin signaling pathway - Homo sapiens (human);	IPR000595; IPR018490; IPR003117; IPR014710;	Cyclic nucleotide-binding domain; Cyclic nucleotide-binding-like; cAMP-dependent protein kinase regulatory subunit, dimerization-anchoring domain; RmlC-like jelly roll fold;
P69891	Hemoglobin subunit gamma-1 OS=Homo sapiens OX=9606 GN=HBG1 PE=1 SV=2	0.433	Down	0.0176566	HBG1	16.14	cytoplasm	GO:0015671 oxygen transport; GO:0044707 single-multicellular organism process; GO:0007596 blood coagulation; GO:0065008 regulation of biological quality; GO:0015669 gas transport; GO:0050878 regulation of body fluid levels; GO:0006950 response to stress; GO:0044699 single-organism process; GO:0050896 response to stimulus; GO:0032501 multicellular organismal process; GO:0007599 hemostasis; GO:0051…	GO:0044464 cell part; GO:0005622 intracellular; GO:0005833 hemoglobin complex; GO:0005737 cytoplasm; GO:0032991 macromolecular complex; GO:0044424 intracellular part; GO:0044445 cytosolic part; GO:0043234 protein complex; GO:0005623 cell; GO:0005829 cytosol; GO:0044444 cytoplasmic part;	GO:0097159 organic cyclic compound binding; GO:1901363 heterocyclic compound binding; GO:0020037 heme binding; GO:0005506 iron ion binding; GO:0046914 transition metal ion binding; GO:0019825 oxygen binding; GO:0005488 binding; GO:0043167 ion binding; GO:0022892 substrate-specific transporter activity; GO:0046872 metal ion binding; GO:0043169 cation binding; GO:0005344 oxygen transporter activity…	K13824	HBG; hemoglobin subunit gamma		IPR009050; IPR000971; IPR012292;	Globin-like; Globin; Globin/Protoglobin;
P98095	Fibulin-2 OS=Homo sapiens OX=9606 GN=FBLN2 PE=1 SV=2	1.735	Up	0.034364	FBLN2	126.57	extracellular	GO:0050789 regulation of biological process; GO:0010810 regulation of cell-substrate adhesion; GO:0045785 positive regulation of cell adhesion; GO:0048518 positive regulation of biological process; GO:0010811 positive regulation of cell-substrate adhesion; GO:0030155 regulation of cell adhesion; GO:0065007 biological regulation;	GO:0031012 extracellular matrix; GO:0070062 extracellular exosome; GO:0043226 organelle; GO:0005615 extracellular space; GO:0044421 extracellular region part; GO:0031982 vesicle; GO:1903561 extracellular vesicle; GO:0005578 proteinaceous extracellular matrix; GO:0043227 membrane-bounded organelle; GO:0005576 extracellular region; GO:0043230 extracellular organelle;	GO:0005201 extracellular matrix structural constituent; GO:0005488 binding; GO:0043167 ion binding; GO:0046872 metal ion binding; GO:0043169 cation binding; GO:0005515 protein binding; GO:0005509 calcium ion binding; GO:0005198 structural molecule activity; GO:0050840 extracellular matrix binding;	K17307	FBLN1_2; fibulin 1/2		IPR026823; IPR001881; IPR000742; IPR009030; IPR000020;	Complement Clr-like EGF domain; EGF-like calcium-binding domain; EGF-like domain; Growth factor receptor cysteine-rich domain; Anaphylatoxin/fibulin;
P01833	Polymeric immunoglobulin receptor OS=Homo sapiens OX=9606 GN=PIGR PE=1 SV=4	3.025	Up	0.0010633	PIGR	83.283	plasma membrane	GO:0044700 single organism signaling; GO:0009593 detection of chemical stimulus; GO:0002386 immune response in mucosal-associated lymphoid tissue; GO:0065008 regulation of biological quality; GO:0045321 leukocyte activation; GO:0007166 cell surface receptor signaling pathway; GO:0002414 immunoglobulin transcytosis in epithelial cells; GO:0044699 single-organism process; GO:0051668 localization wi…	GO:0016020 membrane; GO:0005615 extracellular space; GO:0044421 extracellular region part; GO:0031090 organelle membrane; GO:0031410 cytoplasmic vesicle; GO:0071944 cell periphery; GO:0005737 cytoplasm; GO:0031982 vesicle; GO:0044433 cytoplasmic vesicle part; GO:0031224 intrinsic component of membrane; GO:0032991 macromolecular complex; GO:0044424 intracellular part; GO:0005887 integral component…	GO:0038023 signaling receptor activity; GO:0060089 molecular transducer activity; GO:0004872 receptor activity; GO:0005488 binding; GO:0019763 immunoglobulin receptor activity; GO:0005515 protein binding; GO:0004888 transmembrane signaling receptor activity; GO:0004871 signal transducer activity; GO:0001792 polymeric immunoglobulin receptor activity; GO:0099600 transmembrane receptor activity;	K13073	PIGR; polymeric immunoglobulin receptor	hsa04672 Intestinal immune network for IgA production - Homo sapiens (human);	IPR007110; IPR013783; IPR003599; IPR013106;	Immunoglobulin-like domain; Immunoglobulin-like fold; Immunoglobulin subtype; Immunoglobulin V-set domain;
P29536	Leiomodin-1 OS=Homo sapiens OX=9606 GN=LMOD1 PE=1 SV=3	1.708	Up	0.031339	LMOD1	67.029	nucleus	GO:0050794 regulation of cellular process; GO:0030833 regulation of actin filament polymerization; GO:0016043 cellular component organization; GO:0003012 muscle system process; GO:0065008 regulation of biological quality; GO:0032273 positive regulation of protein polymerization; GO:0051694 pointed-end actin filament capping; GO:0030835 negative regulation of actin filament depolymerization; GO:00…	GO:0043229 intracellular organelle; GO:0016020 membrane; GO:0099513 polymeric cytoskeletal fiber; GO:0043232 intracellular non-membrane-bounded organelle; GO:0044430 cytoskeletal part; GO:0030016 myofibril; GO:0044446 intracellular organelle part; GO:0005737 cytoplasm; GO:0099512 supramolecular fiber; GO:0044424 intracellular part; GO:0005829 cytosol; GO:0099080 supramolecular complex; GO:0005623…	GO:0003779 actin binding; GO:0005523 tropomyosin binding; GO:0005515 protein binding; GO:0008092 cytoskeletal protein binding; GO:0005488 binding;	K22030	LMOD; leiomodin		IPR003124; IPR032675;	WH2 domain; Leucine-rich repeat domain, L domain-like;
Q96HD1	Cysteine-rich with EGF-like domain protein 1 OS=Homo sapiens OX=9606 GN=CRELD1 PE=1 SV=3	0.631	Down	0.00143665	CRELD1	45.439	plasma membrane	GO:0003197 endocardial cushion development; GO:0032502 developmental process; GO:0072359 circulatory system development; GO:0044707 single-multicellular organism process; GO:0009888 tissue development; GO:0060485 mesenchyme development; GO:0003279 cardiac septum development; GO:0048731 system development; GO:0044699 single-organism process; GO:0032501 multicellular organismal process; GO:0003205 …	GO:0031224 intrinsic component of membrane; GO:0016020 membrane; GO:0016021 integral component of membrane; GO:0044425 membrane part;	GO:0043169 cation binding; GO:0046872 metal ion binding; GO:0005515 protein binding; GO:0005509 calcium ion binding; GO:0005488 binding; GO:0043167 ion binding;				IPR021852; IPR001881; IPR002049; IPR000742; IPR009030;	Domain of unknown function DUF3456; EGF-like calcium-binding domain; Laminin EGF domain; EGF-like domain; Growth factor receptor cysteine-rich domain;
P36952	Serpin B5 OS=Homo sapiens OX=9606 GN=SERPINB5 PE=1 SV=2	1.595	Up	0.00092443	SERPINB5	42.1	cytoplasm	GO:0048732 gland development; GO:0022414 reproductive process; GO:0044699 single-organism process; GO:0010466 negative regulation of peptidase activity; GO:0048729 tissue morphogenesis; GO:0050678 regulation of epithelial cell proliferation; GO:0044702 single organism reproductive process; GO:0030198 extracellular matrix organization; GO:0032502 developmental process; GO:0052548 regulation of end…	GO:0070062 extracellular exosome; GO:0043226 organelle; GO:0005615 extracellular space; GO:0044421 extracellular region part; GO:0044464 cell part; GO:0005622 intracellular; GO:0005737 cytoplasm; GO:0031982 vesicle; GO:1903561 extracellular vesicle; GO:0044424 intracellular part; GO:0005623 cell; GO:0043227 membrane-bounded organelle; GO:0005576 extracellular region; GO:0043230 extracellular orga…	GO:0004867 serine-type endopeptidase inhibitor activity; GO:0030234 enzyme regulator activity; GO:0005488 binding; GO:0030414 peptidase inhibitor activity; GO:0061134 peptidase regulator activity; GO:0005515 protein binding; GO:0061135 endopeptidase regulator activity; GO:0098772 molecular function regulator; GO:0004857 enzyme inhibitor activity; GO:0004866 endopeptidase inhibitor activity;	K10139	SERPINB5; serpin B5	hsa04115 p53 signaling pathway - Homo sapiens (human); hsa05206 MicroRNAs in cancer - Homo sapiens (human);	IPR033836; IPR023796;	Maspin; Serpin domain;
P05783	Keratin, type I cytoskeletal 18 OS=Homo sapiens OX=9606 GN=KRT18 PE=1 SV=2	1.574	Up	3.9029e-05	KRT18	48.057	mitochondria	GO:0044700 single organism signaling; GO:0010941 regulation of cell death; GO:0010256 endomembrane system organization; GO:0031424 keratinization; GO:0007166 cell surface receptor signaling pathway; GO:0048869 cellular developmental process; GO:0090002 establishment of protein localization to plasma membrane; GO:0044699 single-organism process; GO:0044764 multi-organism cellular process; GO:00713…	GO:0044421 extracellular region part; GO:0044450 microtubule organizing center part; GO:0030054 cell junction; GO:0071944 cell periphery; GO:0031982 vesicle; GO:0005737 cytoplasm; GO:0099512 supramolecular fiber; GO:0044424 intracellular part; GO:0005913 cell-cell adherens junction; GO:0099080 supramolecular complex; GO:0005911 cell-cell junction; GO:0005623 cell; GO:0044422 organelle part; GO:00…	GO:0097159 organic cyclic compound binding; GO:1901363 heterocyclic compound binding; GO:0098641 cadherin binding involved in cell-cell adhesion; GO:0050839 cell adhesion molecule binding; GO:0003723 RNA binding; GO:0098631 protein binding involved in cell adhesion; GO:0005488 binding; GO:0045296 cadherin binding; GO:0003676 nucleic acid binding; GO:0097110 scaffold protein binding; GO:0005515 pr…	K07604	KRT1; type I keratin, acidic	hsa04915 Estrogen signaling pathway - Homo sapiens (human);
P08648	Integrin alpha-5 OS=Homo sapiens OX=9606 GN=ITGA5 PE=1 SV=2	0.54	Down	0.000155556	ITGA5	114.54	nucleus	GO:0044700 single organism signaling; GO:0044085 cellular component biogenesis; GO:0044409 entry into host; GO:0010941 regulation of cell death; GO:0030335 positive regulation of cell migration; GO:0032270 positive regulation of cellular protein metabolic process; GO:0007166 cell surface receptor signaling pathway; GO:0050877 neurological system process; GO:0007610 behavior; GO:0007492 endoderm d…	GO:0016020 membrane; GO:0098636 protein complex involved in cell adhesion; GO:0005783 endoplasmic reticulum; GO:0009897 external side of plasma membrane; GO:0031410 cytoplasmic vesicle; GO:0098796 membrane protein complex; GO:0030054 cell junction; GO:0071944 cell periphery; GO:0031982 vesicle; GO:0005737 cytoplasm; GO:0032991 macromolecular complex; GO:0031224 intrinsic component of membrane; GO…	GO:0005102 receptor binding; GO:0043167 ion binding; GO:0005126 cytokine receptor binding; GO:0044877 macromolecular complex binding; GO:0070851 growth factor receptor binding; GO:0005172 vascular endothelial growth factor receptor binding; GO:0005515 protein binding; GO:0005178 integrin binding; GO:0001618 virus receptor activity; GO:0050839 cell adhesion molecule binding; GO:0005161 platelet-de…	K06484	ITGA5, CD49e; integrin alpha 5	hsa04145 Phagosome - Homo sapiens (human); hsa04151 PI3K-Akt signaling pathway - Homo sapiens (human); hsa04510 Focal adhesion - Homo sapiens (human); hsa04512 ECM-receptor interaction - Homo sapiens (human); hsa04640 Hematopoietic cell lineage - Homo sapiens (human); hsa04810 Regulation of actin cytoskeleton - Homo sapiens (human); hsa05100 Bacterial invasion of epithelial cells - Homo sapiens (…	IPR032695; IPR013649;	Integrin domain; Integrin alpha-2;
P36578	60S ribosomal protein L4 OS=Homo sapiens OX=9606 GN=RPL4 PE=1 SV=5	1.561	Up	0.0044214	RPL4	47.697	cytoplasm	GO:0044085 cellular component biogenesis; GO:0022613 ribonucleoprotein complex biogenesis; GO:0072594 establishment of protein localization to organelle; GO:0006518 peptide metabolic process; GO:0009058 biosynthetic process; GO:0044764 multi-organism cellular process; GO:0044237 cellular metabolic process; GO:0015031 protein transport; GO:0051234 establishment of localization; GO:0006605 protein …	GO:0016020 membrane; GO:0044421 extracellular region part; GO:0030054 cell junction; GO:0031982 vesicle; GO:0005737 cytoplasm; GO:0032991 macromolecular complex; GO:0044424 intracellular part; GO:0005623 cell; GO:0044422 organelle part; GO:0043228 non-membrane-bounded organelle; GO:0070062 extracellular exosome; GO:0031974 membrane-enclosed lumen; GO:0005925 focal adhesion; GO:0070013 intracellul…	GO:0097159 organic cyclic compound binding; GO:1901363 heterocyclic compound binding; GO:0003723 RNA binding; GO:0005488 binding; GO:0003676 nucleic acid binding; GO:0005515 protein binding; GO:0005198 structural molecule activity; GO:0003735 structural constituent of ribosome;	K02930	RP-L4e, RPL4; large subunit ribosomal protein L4e	hsa03010 Ribosome - Homo sapiens (human);	IPR023574; IPR025755;	Ribosomal protein L4 domain; 60S ribosomal protein L4, C-terminal domain;
O60869	Endothelial differentiation-related factor 1 OS=Homo sapiens OX=9606 GN=EDF1 PE=1 SV=1	0.555	Down	0.021202	EDF1	16.368	mitochondria	GO:0097659 nucleic acid-templated transcription; GO:0048869 cellular developmental process; GO:0009891 positive regulation of biosynthetic process; GO:0044699 single-organism process; GO:0009058 biosynthetic process; GO:0019216 regulation of lipid metabolic process; GO:0045446 endothelial cell differentiation; GO:0044237 cellular metabolic process; GO:2001141 regulation of RNA biosynthetic proces…	GO:0043229 intracellular organelle; GO:0044421 extracellular region part; GO:0043232 intracellular non-membrane-bounded organelle; GO:0031982 vesicle; GO:0044446 intracellular organelle part; GO:0005737 cytoplasm; GO:0031981 nuclear lumen; GO:0044424 intracellular part; GO:0005730 nucleolus; GO:0005829 cytosol; GO:0005623 cell; GO:0005576 extracellular region; GO:0044422 organelle part; GO:004322…	GO:0097159 organic cyclic compound binding; GO:1901363 heterocyclic compound binding; GO:0003677 DNA binding; GO:0003723 RNA binding; GO:0005488 binding; GO:0003676 nucleic acid binding; GO:0000989 transcription factor activity, transcription factor binding; GO:0003713 transcription coactivator activity; GO:0005515 protein binding; GO:0003712 transcription cofactor activity; GO:0043565 sequence-s…	K03627	MBF1; putative transcription factor		IPR010982; IPR013729; IPR001387;	Lambda repressor-like, DNA-binding domain; Multiprotein bridging factor 1, N-terminal; Cro/C1-type helix-turn-helix domain;
P23588	Eukaryotic translation initiation factor 4B OS=Homo sapiens OX=9606 GN=EIF4B PE=1 SV=2	0.648	Down	0.0151203	EIF4B	69.15	nucleus	GO:0044085 cellular component biogenesis; GO:0022613 ribonucleoprotein complex biogenesis; GO:0006518 peptide metabolic process; GO:0022618 ribonucleoprotein complex assembly; GO:0010608 posttranscriptional regulation of gene expression; GO:0009058 biosynthetic process; GO:0044237 cellular metabolic process; GO:0008152 metabolic process; GO:0071826 ribonucleoprotein complex subunit organization; …	GO:0044464 cell part; GO:0005622 intracellular; GO:0005737 cytoplasm; GO:0032991 macromolecular complex; GO:0044424 intracellular part; GO:1990904 ribonucleoprotein complex; GO:0043234 protein complex; GO:0030529 intracellular ribonucleoprotein complex; GO:0005829 cytosol; GO:0005623 cell; GO:0044444 cytoplasmic part; GO:0016281 eukaryotic translation initiation factor 4F complex; GO:0005844 poly…	GO:0003723 RNA binding; GO:1901265 nucleoside phosphate binding; GO:0097617 annealing activity; GO:0004386 helicase activity; GO:0003725 double-stranded RNA binding; GO:0044877 macromolecular complex binding; GO:0003743 translation initiation factor activity; GO:0034057 RNA strand-exchange activity; GO:0016817 hydrolase activity, acting on acid anhydrides; GO:0005515 protein binding; GO:0016787 h…	K03258	EIF4B; translation initiation factor 4B	hsa03013 RNA transport - Homo sapiens (human); hsa04150 mTOR signaling pathway - Homo sapiens (human); hsa04151 PI3K-Akt signaling pathway - Homo sapiens (human); hsa05205 Proteoglycans in cancer - Homo sapiens (human);	IPR000504; IPR012677;	RNA recognition motif domain; Nucleotide-binding alpha-beta plait domain;
P00846	ATP synthase subunit a OS=Homo sapiens OX=9606 GN=MT-ATP6 PE=1 SV=1	1.867	Up	0.0051012	MT-ATP6	24.817	plasma membrane	GO:0009116 nucleoside metabolic process; GO:0042278 purine nucleoside metabolic process; GO:0009167 purine ribonucleoside monophosphate metabolic process; GO:0009117 nucleotide metabolic process; GO:0006839 mitochondrial transport; GO:0044699 single-organism process; GO:0009058 biosynthetic process; GO:0046129 purine ribonucleoside biosynthetic process; GO:0009163 nucleoside biosynthetic process;…	GO:0016020 membrane; GO:0044421 extracellular region part; GO:0098800 inner mitochondrial membrane protein complex; GO:0031090 organelle membrane; GO:0098796 membrane protein complex; GO:0031982 vesicle; GO:0005737 cytoplasm; GO:0032991 macromolecular complex; GO:0031224 intrinsic component of membrane; GO:0098798 mitochondrial protein complex; GO:0044424 intracellular part; GO:0044455 mitochondr…	GO:0015075 ion transmembrane transporter activity; GO:0022892 substrate-specific transporter activity; GO:0015077 monovalent inorganic cation transmembrane transporter activity; GO:0022890 inorganic cation transmembrane transporter activity; GO:0015078 hydrogen ion transmembrane transporter activity; GO:0008324 cation transmembrane transporter activity; GO:0022891 substrate-specific transmembrane…	K02126	ATPeF0A, MTATP6, ATP6; F-type H+-transporting ATPase subunit a	hsa00190 Oxidative phosphorylation - Homo sapiens (human); hsa01100 Metabolic pathways - Homo sapiens (human); hsa04714 Thermogenesis - Homo sapiens (human); hsa05010 Alzheimer disease - Homo sapiens (human); hsa05012 Parkinson disease - Homo sapiens (human); hsa05016 Huntington disease - Homo sapiens (human);
Q01459	Di-N-acetylchitobiase OS=Homo sapiens OX=9606 GN=CTBS PE=1 SV=1	1.617	Up	0.0040566	CTBS	43.759	extracellular	GO:1901071 glucosamine-containing compound metabolic process; GO:0006030 chitin metabolic process; GO:0044724 single-organism carbohydrate catabolic process; GO:0044712 single-organism catabolic process; GO:0006026 aminoglycan catabolic process; GO:0009313 oligosaccharide catabolic process; GO:0006807 nitrogen compound metabolic process; GO:1901136 carbohydrate derivative catabolic process; GO:00…	GO:0043229 intracellular organelle; GO:0005615 extracellular space; GO:0044421 extracellular region part; GO:0005737 cytoplasm; GO:0031982 vesicle; GO:0044424 intracellular part; GO:0005623 cell; GO:0005576 extracellular region; GO:0043226 organelle; GO:0070062 extracellular exosome; GO:0043231 intracellular membrane-bounded organelle; GO:0005622 intracellular; GO:0044464 cell part; GO:0005764 ly…	GO:0004553 hydrolase activity, hydrolyzing O-glycosyl compounds; GO:0016787 hydrolase activity; GO:0004568 chitinase activity; GO:0003824 catalytic activity; GO:0016798 hydrolase activity, acting on glycosyl bonds;	K12310	CTBS; Di-N-acetylchitobiase [EC:3.2.1.-]		IPR001223; IPR011583; IPR017853; IPR013781;	Glycoside hydrolase family 18, catalytic domain; Chitinase II; Glycoside hydrolase superfamily; Glycoside hydrolase, catalytic domain;
P00387	NADH-cytochrome b5 reductase 3 OS=Homo sapiens OX=9606 GN=CYB5R3 PE=1 SV=3	1.846	Up	0.00148126	CYB5R3	34.234	extracellular	GO:0045321 leukocyte activation; GO:0006066 alcohol metabolic process; GO:0044699 single-organism process; GO:0009058 biosynthetic process; GO:0044237 cellular metabolic process; GO:0008610 lipid biosynthetic process; GO:0051234 establishment of localization; GO:0008152 metabolic process; GO:0070887 cellular response to chemical stimulus; GO:0002274 myeloid leukocyte activation; GO:0044765 single…	GO:0016020 membrane; GO:0044421 extracellular region part; GO:0019867 outer membrane; GO:0031090 organelle membrane; GO:0005737 cytoplasm; GO:0044433 cytoplasmic vesicle part; GO:0032991 macromolecular complex; GO:0035578 azurophil granule lumen; GO:0005623 cell; GO:0044422 organelle part; GO:0043228 non-membrane-bounded organelle; GO:0005775 vacuolar lumen; GO:0070062 extracellular exosome; GO:0…	GO:0016651 oxidoreductase activity, acting on NAD(P)H; GO:1901265 nucleoside phosphate binding; GO:0016653 oxidoreductase activity, acting on NAD(P)H, heme protein as acceptor; GO:0050660 flavin adenine dinucleotide binding; GO:0001882 nucleoside binding; GO:0043167 ion binding; GO:0000166 nucleotide binding; GO:0048037 cofactor binding; GO:0016491 oxidoreductase activity; GO:0071949 FAD binding;…	K00326	E1.6.2.2; cytochrome-b5 reductase [EC:1.6.2.2]	hsa00520 Amino sugar and nucleotide sugar metabolism - Homo sapiens (human);	IPR001433; IPR017927; IPR008333; IPR017938; IPR001709;	Oxidoreductase FAD/NAD(P)-binding; Ferredoxin reductase-type FAD-binding domain; Oxidoreductase, FAD-binding domain; Riboflavin synthase-like beta-barrel; Flavoprotein pyridine nucleotide cytochrome reductase;
P62701	40S ribosomal protein S4, X isoform OS=Homo sapiens OX=9606 GN=RPS4X PE=1 SV=2	1.731	Up	0.0023628	RPS4X	29.597	cytoplasm	GO:0044085 cellular component biogenesis; GO:0022613 ribonucleoprotein complex biogenesis; GO:0006518 peptide metabolic process; GO:0032270 positive regulation of cellular protein metabolic process; GO:0010608 posttranscriptional regulation of gene expression; GO:0009891 positive regulation of biosynthetic process; GO:0044237 cellular metabolic process; GO:0015031 protein transport; GO:0008152 me…	GO:0016020 membrane; GO:0044421 extracellular region part; GO:0030054 cell junction; GO:0031982 vesicle; GO:0015935 small ribosomal subunit; GO:0005737 cytoplasm; GO:0032991 macromolecular complex; GO:0044424 intracellular part; GO:0005623 cell; GO:0036464 cytoplasmic ribonucleoprotein granule; GO:0044422 organelle part; GO:0043228 non-membrane-bounded organelle; GO:0031974 membrane-enclosed lume…	GO:0097159 organic cyclic compound binding; GO:1901363 heterocyclic compound binding; GO:0003723 RNA binding; GO:0005488 binding; GO:0003676 nucleic acid binding; GO:0005515 protein binding; GO:0005198 structural molecule activity; GO:0003735 structural constituent of ribosome; GO:0019843 rRNA binding;	K02987	RP-S4e, RPS4; small subunit ribosomal protein S4e	hsa03010 Ribosome - Homo sapiens (human);	IPR013845; IPR005824; IPR032277; IPR002942; IPR013843;	Ribosomal protein S4e, central region; KOW; 40S ribosomal protein S4, C-terminal domain; RNA-binding S4 domain; Ribosomal protein S4e, N-terminal;
P07339	Cathepsin D OS=Homo sapiens OX=9606 GN=CTSD PE=1 SV=1	1.534	Up	1.83362e-05	CTSD	44.552	extracellular	GO:0044707 single-multicellular organism process; GO:0045321 leukocyte activation; GO:0002283 neutrophil activation involved in immune response; GO:0002252 immune effector process; GO:0044236 multicellular organism metabolic process; GO:0044699 single-organism process; GO:0006914 autophagy; GO:0050896 response to stimulus; GO:0044237 cellular metabolic process; GO:0071704 organic substance metabo…	GO:0016020 membrane; GO:0034774 secretory granule lumen; GO:1904724 tertiary granule lumen; GO:0005615 extracellular space; GO:0044421 extracellular region part; GO:0031410 cytoplasmic vesicle; GO:0098857 membrane microdomain; GO:0005737 cytoplasm; GO:0031982 vesicle; GO:0044433 cytoplasmic vesicle part; GO:0044424 intracellular part; GO:0005623 cell; GO:1904813 ficolin-1-rich granule lumen; GO:0…	GO:0004252 serine-type endopeptidase activity; GO:0004175 endopeptidase activity; GO:0008233 peptidase activity; GO:0017171 serine hydrolase activity; GO:0003824 catalytic activity; GO:0005488 binding; GO:0004190 aspartic-type endopeptidase activity; GO:0008236 serine-type peptidase activity; GO:0070011 peptidase activity, acting on L-amino acid peptides; GO:0008234 cysteine-type peptidase activi…	K01379	CTSD; cathepsin D [EC:3.4.23.5]	hsa04071 Sphingolipid signaling pathway - Homo sapiens (human); hsa04140 Autophagy - animal - Homo sapiens (human); hsa04142 Lysosome - Homo sapiens (human); hsa04210 Apoptosis - Homo sapiens (human); hsa04915 Estrogen signaling pathway - Homo sapiens (human); hsa05152 Tuberculosis - Homo sapiens (human);	IPR012848; IPR033121; IPR021109;	Aspartic peptidase, N-terminal; Peptidase family A1 domain; Aspartic peptidase domain;
P21246	Pleiotrophin OS=Homo sapiens OX=9606 GN=PTN PE=1 SV=1	0.529	Down	0.0011552	PTN	18.942	extracellular	GO:0044700 single organism signaling; GO:0010941 regulation of cell death; GO:0048732 gland development; GO:0014013 regulation of gliogenesis; GO:1904398 positive regulation of neuromuscular junction development; GO:0022414 reproductive process; GO:0060042 retina morphogenesis in camera-type eye; GO:0030323 respiratory tube development; GO:0036119 response to platelet-derived growth factor; GO:00…	GO:0043229 intracellular organelle; GO:0016020 membrane; GO:0005783 endoplasmic reticulum; GO:0005615 extracellular space; GO:0044421 extracellular region part; GO:0031594 neuromuscular junction; GO:0005737 cytoplasm; GO:0012505 endomembrane system; GO:0044424 intracellular part; GO:0005623 cell; GO:0044420 extracellular matrix component; GO:0005576 extracellular region; GO:0045202 synapse; GO:00…	GO:0008083 growth factor activity; GO:0035374 chondroitin sulfate binding; GO:0038085 vascular endothelial growth factor binding; GO:0019838 growth factor binding; GO:0005102 receptor binding; GO:0019888 protein phosphatase regulator activity; GO:0043167 ion binding; GO:0043394 proteoglycan binding; GO:1904399 heparan sulfate binding; GO:0005515 protein binding; GO:0035373 chondroitin sulfate pro…	K16642	PTN; pleiotrophin		IPR020089; IPR020090; IPR020091;	Pleiotrophin/Midkine, N-terminal domain; Pleiotrophin/Midkine, C-terminal domain; Pleiotrophin/Midkine disulphide-rich domain;
O95857	Tetraspanin-13 OS=Homo sapiens OX=9606 GN=TSPAN13 PE=2 SV=1	1.6	Up	0.00136424	TSPAN13	22.147	plasma membrane	GO:0050794 regulation of cellular process; GO:0044700 single organism signaling; GO:0051716 cellular response to stimulus; GO:0007166 cell surface receptor signaling pathway; GO:0051049 regulation of transport; GO:0043269 regulation of ion transport; GO:0051924 regulation of calcium ion transport; GO:0044699 single-organism process; GO:0023052 signaling; GO:0050896 response to stimulus; GO:003476…	GO:0016020 membrane; GO:0031226 intrinsic component of plasma membrane; GO:0044459 plasma membrane part; GO:0044425 membrane part; GO:0044464 cell part; GO:0071944 cell periphery; GO:0031224 intrinsic component of membrane; GO:0005887 integral component of plasma membrane; GO:0005623 cell; GO:0016021 integral component of membrane; GO:0005886 plasma membrane;	GO:0099106 ion channel regulator activity; GO:0005246 calcium channel regulator activity; GO:0098772 molecular function regulator; GO:0016247 channel regulator activity;	K17356	TSPAN13_31; tetraspanin-13/31
P05164	Myeloperoxidase OS=Homo sapiens OX=9606 GN=MPO PE=1 SV=1	1.609	Up	0.000139734	MPO	83.868	extracellular	GO:0006801 superoxide metabolic process; GO:0010941 regulation of cell death; GO:0045321 leukocyte activation; GO:0098542 defense response to other organism; GO:0044237 cellular metabolic process; GO:0001878 response to yeast; GO:0009607 response to biotic stimulus; GO:0019430 removal of superoxide radicals; GO:0009605 response to external stimulus; GO:0008152 metabolic process; GO:0071825 protei…	GO:0034774 secretory granule lumen; GO:0005615 extracellular space; GO:0044421 extracellular region part; GO:0031410 cytoplasmic vesicle; GO:0005737 cytoplasm; GO:0031982 vesicle; GO:0044433 cytoplasmic vesicle part; GO:0044424 intracellular part; GO:0035578 azurophil granule lumen; GO:0005623 cell; GO:0044422 organelle part; GO:0005775 vacuolar lumen; GO:0070062 extracellular exosome; GO:0031974…	GO:0043167 ion binding; GO:0016209 antioxidant activity; GO:0003682 chromatin binding; GO:0008201 heparin binding; GO:1901681 sulfur compound binding; GO:0016491 oxidoreductase activity; GO:1901363 heterocyclic compound binding; GO:0097159 organic cyclic compound binding; GO:0020037 heme binding; GO:0097367 carbohydrate derivative binding; GO:0003824 catalytic activity; GO:0005488 binding; GO:004…	K10789	MPO; myeloperoxidase [EC:1.11.2.2]	hsa00983 Drug metabolism - other enzymes - Homo sapiens (human); hsa04145 Phagosome - Homo sapiens (human); hsa05202 Transcriptional misregulation in cancer - Homo sapiens (human); hsa05221 Acute myeloid leukemia - Homo sapiens (human);
P07585	Decorin OS=Homo sapiens OX=9606 GN=DCN PE=1 SV=1	0.327	Down	7.6744e-05	DCN	39.746	extracellular	GO:0044700 single organism signaling; GO:0022414 reproductive process; GO:0009891 positive regulation of biosynthetic process; GO:0010821 regulation of mitochondrion organization; GO:0044237 cellular metabolic process; GO:0010594 regulation of endothelial cell migration; GO:1904181 positive regulation of membrane depolarization; GO:0009607 response to biotic stimulus; GO:0030203 glycosaminoglycan…	GO:0005615 extracellular space; GO:0044421 extracellular region part; GO:0005737 cytoplasm; GO:0032991 macromolecular complex; GO:0099512 supramolecular fiber; GO:0044424 intracellular part; GO:0099080 supramolecular complex; GO:0005623 cell; GO:0005581 collagen trimer; GO:0044422 organelle part; GO:0005775 vacuolar lumen; GO:0031974 membrane-enclosed lumen; GO:0070013 intracellular organelle lum…	GO:0003723 RNA binding; GO:0047485 protein N-terminus binding; GO:0044877 macromolecular complex binding; GO:0005515 protein binding; GO:0004860 protein kinase inhibitor activity; GO:0019887 protein kinase regulator activity; GO:0019207 kinase regulator activity; GO:0004857 enzyme inhibitor activity; GO:0098772 molecular function regulator; GO:0050840 extracellular matrix binding; GO:0097159 orga…	K04660	DCN; decorin	hsa04350 TGF-beta signaling pathway - Homo sapiens (human); hsa05205 Proteoglycans in cancer - Homo sapiens (human);	IPR000372; IPR032675;	Leucine-rich repeat N-terminal domain; Leucine-rich repeat domain, L domain-like;
P40429	60S ribosomal protein L13a OS=Homo sapiens OX=9606 GN=RPL13A PE=1 SV=2	1.575	Up	0.00088023	RPL13A	23.577	cytoplasm	GO:0044085 cellular component biogenesis; GO:0022613 ribonucleoprotein complex biogenesis; GO:0006518 peptide metabolic process; GO:0010608 posttranscriptional regulation of gene expression; GO:0044237 cellular metabolic process; GO:0071345 cellular response to cytokine stimulus; GO:0015031 protein transport; GO:0008152 metabolic process; GO:0044033 multi-organism metabolic process; GO:0070972 pr…	GO:0016020 membrane; GO:0030054 cell junction; GO:0005737 cytoplasm; GO:0032991 macromolecular complex; GO:0044424 intracellular part; GO:0005623 cell; GO:0097452 GAIT complex; GO:0044422 organelle part; GO:0043228 non-membrane-bounded organelle; GO:0031974 membrane-enclosed lumen; GO:0005925 focal adhesion; GO:0070013 intracellular organelle lumen; GO:0044391 ribosomal subunit; GO:0005622 intrac…	GO:0097159 organic cyclic compound binding; GO:1901363 heterocyclic compound binding; GO:0003729 mRNA binding; GO:0003723 RNA binding; GO:0005488 binding; GO:0003676 nucleic acid binding; GO:0005198 structural molecule activity; GO:0003735 structural constituent of ribosome;	K02872	RP-L13Ae, RPL13A; large subunit ribosomal protein L13Ae	hsa03010 Ribosome - Homo sapiens (human);
P51911	Calponin-1 OS=Homo sapiens OX=9606 GN=CNN1 PE=1 SV=2	0.516	Down	2.669e-07	CNN1	33.17	cytoplasm	GO:0050794 regulation of cellular process; GO:0031032 actomyosin structure organization; GO:0016043 cellular component organization; GO:0042127 regulation of cell proliferation; GO:0048660 regulation of smooth muscle cell proliferation; GO:0006937 regulation of muscle contraction; GO:0044763 single-organism cellular process; GO:0044699 single-organism process; GO:0048519 negative regulation of bi…	GO:0005856 cytoskeleton; GO:0043226 organelle; GO:0043229 intracellular organelle; GO:0005925 focal adhesion; GO:0043232 intracellular non-membrane-bounded organelle; GO:0030054 cell junction; GO:0044464 cell part; GO:0005622 intracellular; GO:0005912 adherens junction; GO:0070161 anchoring junction; GO:0030055 cell-substrate junction; GO:0044424 intracellular part; GO:0005623 cell; GO:0005924 ce…	GO:0003779 actin binding; GO:0005515 protein binding; GO:0008092 cytoskeletal protein binding; GO:0005516 calmodulin binding; GO:0005488 binding;				IPR001715;	Calponin homology domain;
P0DP03	Immunoglobulin heavy variable 3-30-5 OS=Homo sapiens OX=9606 GN=IGHV3-30-5 PE=3 SV=1	1.53	Up	0.0021245	IGHV3-30-5	12.947	extracellular			GO:0005515 protein binding; GO:0005488 binding;				IPR007110; IPR013783; IPR013106;	Immunoglobulin-like domain; Immunoglobulin-like fold; Immunoglobulin V-set domain;
P13716	Delta-aminolevulinic acid dehydratase OS=Homo sapiens OX=9606 GN=ALAD PE=1 SV=1	0.619	Down	0.00199725	ALAD	36.294	mitochondria	GO:0044085 cellular component biogenesis; GO:0045321 leukocyte activation; GO:0046685 response to arsenic-containing substance; GO:0071345 cellular response to cytokine stimulus; GO:0044237 cellular metabolic process; GO:0009607 response to biotic stimulus; GO:0009605 response to external stimulus; GO:0008152 metabolic process; GO:0009635 response to herbicide; GO:0065003 macromolecular complex a…	GO:0034774 secretory granule lumen; GO:0005615 extracellular space; GO:0044421 extracellular region part; GO:0031410 cytoplasmic vesicle; GO:0031982 vesicle; GO:0005737 cytoplasm; GO:0044433 cytoplasmic vesicle part; GO:0044424 intracellular part; GO:0005623 cell; GO:1904813 ficolin-1-rich granule lumen; GO:0044422 organelle part; GO:0070062 extracellular exosome; GO:0101002 ficolin-1-rich granul…	GO:0042802 identical protein binding; GO:0046914 transition metal ion binding; GO:0003824 catalytic activity; GO:0005488 binding; GO:0043167 ion binding; GO:0016829 lyase activity; GO:0046872 metal ion binding; GO:0043169 cation binding; GO:0016836 hydro-lyase activity; GO:0005515 protein binding; GO:0008270 zinc ion binding; GO:0032791 lead ion binding; GO:0004655 porphobilinogen synthase activi…	K01698	hemB, ALAD; porphobilinogen synthase [EC:4.2.1.24]	hsa00860 Porphyrin and chlorophyll metabolism - Homo sapiens (human); hsa01100 Metabolic pathways - Homo sapiens (human);	IPR013785;	Aldolase-type TIM barrel;
P05166	Propionyl-CoA carboxylase beta chain, mitochondrial OS=Homo sapiens OX=9606 GN=PCCB PE=1 SV=3	1.505	Up	0.0058431	PCCB	58.215	mitochondria	GO:0006768 biotin metabolic process; GO:0044699 single-organism process; GO:0044255 cellular lipid metabolic process; GO:0044237 cellular metabolic process; GO:0071704 organic substance metabolic process; GO:0006766 vitamin metabolic process; GO:0008152 metabolic process; GO:0046483 heterocycle metabolic process; GO:0032787 monocarboxylic acid metabolic process; GO:0044248 cellular catabolic proc…	GO:0005759 mitochondrial matrix; GO:0043229 intracellular organelle; GO:0044429 mitochondrial part; GO:0005737 cytoplasm; GO:0044446 intracellular organelle part; GO:0044424 intracellular part; GO:0005829 cytosol; GO:0005623 cell; GO:0005739 mitochondrion; GO:0044422 organelle part; GO:0031974 membrane-enclosed lumen; GO:0043226 organelle; GO:0043231 intracellular membrane-bounded organelle; GO:0…	GO:0004658 propionyl-CoA carboxylase activity; GO:0005524 ATP binding; GO:1901265 nucleoside phosphate binding; GO:0016885 ligase activity, forming carbon-carbon bonds; GO:0016874 ligase activity; GO:0001882 nucleoside binding; GO:0043167 ion binding; GO:0000166 nucleotide binding; GO:0097159 organic cyclic compound binding; GO:1901363 heterocyclic compound binding; GO:0032549 ribonucleoside bind…	K01966	PCCB, pccB; propionyl-CoA carboxylase beta chain [EC:6.4.1.3]	hsa00280 Valine, leucine and isoleucine degradation - Homo sapiens (human); hsa00630 Glyoxylate and dicarboxylate metabolism - Homo sapiens (human); hsa00640 Propanoate metabolism - Homo sapiens (human); hsa01100 Metabolic pathways - Homo sapiens (human); hsa01200 Carbon metabolism - Homo sapiens (human);	IPR011762; IPR029045; IPR000022; IPR011763;	Acetyl-coenzyme A carboxyltransferase, N-terminal; ClpP/crotonase-like domain; Carboxyl transferase; Acetyl-coenzyme A carboxyltransferase, C-terminal;
P05556	Integrin beta-1 OS=Homo sapiens OX=9606 GN=ITGB1 PE=1 SV=2	0.511	Down	7.7919e-05	ITGB1	88.414	extracellular	GO:0044085 cellular component biogenesis; GO:0044700 single organism signaling; GO:0044409 entry into host; GO:0090130 tissue migration; GO:0010941 regulation of cell death; GO:0022414 reproductive process; GO:0043009 chordate embryonic development; GO:0044237 cellular metabolic process; GO:0055098 response to low-density lipoprotein particle; GO:0021932 hindbrain radial glia guided cell migratio…	GO:0030425 dendrite; GO:0016020 membrane; GO:0044421 extracellular region part; GO:0009897 external side of plasma membrane; GO:0071437 invadopodium; GO:0098857 membrane microdomain; GO:0032587 ruffle membrane; GO:0005737 cytoplasm; GO:0032991 macromolecular complex; GO:0071438 invadopodium membrane; GO:0005887 integral component of plasma membrane; GO:0098858 actin-based cell projection; GO:0005…	GO:0038023 signaling receptor activity; GO:0098639 collagen binding involved in cell-matrix adhesion; GO:0001968 fibronectin binding; GO:0046982 protein heterodimerization activity; GO:0005102 receptor binding; GO:0015026 coreceptor activity; GO:0043167 ion binding; GO:0046983 protein dimerization activity; GO:0044877 macromolecular complex binding; GO:0005515 protein binding; GO:0005178 integrin…	K05719	ITGB1, CD29; integrin beta 1	hsa04015 Rap1 signaling pathway - Homo sapiens (human); hsa04145 Phagosome - Homo sapiens (human); hsa04151 PI3K-Akt signaling pathway - Homo sapiens (human); hsa04360 Axon guidance - Homo sapiens (human); hsa04510 Focal adhesion - Homo sapiens (human); hsa04512 ECM-receptor interaction - Homo sapiens (human); hsa04514 Cell adhesion molecules (CAMs) - Homo sapiens (human); hsa04530 Tight junction…	IPR033760; IPR002369; IPR012896; IPR016201; IPR013111; IPR032695; IPR002035; IPR014836;	Integrin beta N-terminal; Integrin beta subunit, VWA domain; Integrin beta subunit, tail; PSI domain; EGF-like domain, extracellular; Integrin domain; von Willebrand factor, type A; Integrin beta subunit, cytoplasmic domain;
Q8N8S7	Protein enabled homolog OS=Homo sapiens OX=9606 GN=ENAH PE=1 SV=2	0.553	Down	3.6355e-05	ENAH	66.509	nucleus	GO:0016043 cellular component organization; GO:0044707 single-multicellular organism process; GO:0048869 cellular developmental process; GO:0048666 neuron development; GO:0022008 neurogenesis; GO:0032989 cellular component morphogenesis; GO:0044699 single-organism process; GO:0050896 response to stimulus; GO:0048468 cell development; GO:0007411 axon guidance; GO:0000904 cell morphogenesis involve…	GO:0016020 membrane; GO:0031252 cell leading edge; GO:0043229 intracellular organelle; GO:0042995 cell projection; GO:0043232 intracellular non-membrane-bounded organelle; GO:0071944 cell periphery; GO:0030054 cell junction; GO:0005737 cytoplasm; GO:0070161 anchoring junction; GO:0044424 intracellular part; GO:0005829 cytosol; GO:0098858 actin-based cell projection; GO:0005623 cell; GO:0005886 pl…	GO:0003779 actin binding; GO:0050699 WW domain binding; GO:0019904 protein domain specific binding; GO:0005515 protein binding; GO:0008092 cytoskeletal protein binding; GO:0017124 SH3 domain binding; GO:0005488 binding;	K05746	ENAH, MENA; enabled	hsa04360 Axon guidance - Homo sapiens (human); hsa04810 Regulation of actin cytoskeleton - Homo sapiens (human);	IPR014885; IPR011993; IPR000697;	VASP tetramerisation; PH domain-like; WH1/EVH1 domain;
P02675	Fibrinogen beta chain OS=Homo sapiens OX=9606 GN=FGB PE=1 SV=2	0.551	Down	0.000115861	FGB	55.928	extracellular	GO:0044085 cellular component biogenesis; GO:0044700 single organism signaling; GO:0010941 regulation of cell death; GO:0098542 defense response to other organism; GO:0002793 positive regulation of peptide secretion; GO:0070555 response to interleukin-1; GO:0031347 regulation of defense response; GO:0043152 induction of bacterial agglutination; GO:0009607 response to biotic stimulus; GO:0042730 f…	GO:0034774 secretory granule lumen; GO:0016020 membrane; GO:0005615 extracellular space; GO:0044421 extracellular region part; GO:0005938 cell cortex; GO:0009897 external side of plasma membrane; GO:0031410 cytoplasmic vesicle; GO:0071944 cell periphery; GO:0031982 vesicle; GO:0005737 cytoplasm; GO:0099568 cytoplasmic region; GO:0044433 cytoplasmic vesicle part; GO:0032991 macromolecular complex;…	GO:0030674 protein binding, bridging; GO:0051087 chaperone binding; GO:0005102 receptor binding; GO:0005488 binding; GO:0005515 protein binding; GO:0060090 binding, bridging; GO:0005198 structural molecule activity;	K03904	FGB; fibrinogen beta chain	hsa04610 Complement and coagulation cascades - Homo sapiens (human); hsa04611 Platelet activation - Homo sapiens (human);	IPR002181; IPR012290; IPR014716; IPR014715;	Fibrinogen, alpha/beta/gamma chain, C-terminal globular domain; Fibrinogen, alpha/beta/gamma chain, coiled coil domain; Fibrinogen, alpha/beta/gamma chain, C-terminal globular, subdomain 1; Fibrinogen, alpha/beta/gamma chain, C-terminal globular, subdomain 2;
P09429	High mobility group protein B1 OS=Homo sapiens OX=9606 GN=HMGB1 PE=1 SV=3	0.53	Down	0.000118858	HMGB1	24.893	nucleus	GO:0044700 single organism signaling; GO:0002694 regulation of leukocyte activation; GO:0010941 regulation of cell death; GO:0032872 regulation of stress-activated MAPK cascade; GO:0006266 DNA ligation; GO:0002292 T cell differentiation involved in immune response; GO:0009891 positive regulation of biosynthetic process; GO:0031347 regulation of defense response; GO:0006914 autophagy; GO:0044237 c…	GO:0034774 secretory granule lumen; GO:0016020 membrane; GO:0005615 extracellular space; GO:0044421 extracellular region part; GO:0031410 cytoplasmic vesicle; GO:0071944 cell periphery; GO:0031982 vesicle; GO:0005737 cytoplasm; GO:0044433 cytoplasmic vesicle part; GO:0044424 intracellular part; GO:0005623 cell; GO:1904813 ficolin-1-rich granule lumen; GO:0044422 organelle part; GO:0043228 non-mem…	GO:0005102 receptor binding; GO:0070182 DNA polymerase binding; GO:0003690 double-stranded DNA binding; GO:0019958 C-X-C chemokine binding; GO:0003697 single-stranded DNA binding; GO:0005515 protein binding; GO:0019956 chemokine binding; GO:0000217 DNA secondary structure binding; GO:0003700 transcription factor activity, sequence-specific DNA binding; GO:0001786 phosphatidylserine binding; GO:19…	K10802	HMGB1; high mobility group protein B1	hsa03410 Base excision repair - Homo sapiens (human); hsa04140 Autophagy - animal - Homo sapiens (human); hsa04217 Necroptosis - Homo sapiens (human);	IPR009071;	High mobility group box domain;
O60493	Sorting nexin-3 OS=Homo sapiens OX=9606 GN=SNX3 PE=1 SV=3	0.632	Down	0.031184	SNX3	18.762	cytoplasm	GO:0044700 single organism signaling; GO:0060627 regulation of vesicle-mediated transport; GO:0007166 cell surface receptor signaling pathway; GO:0044237 cellular metabolic process; GO:0015031 protein transport; GO:0009607 response to biotic stimulus; GO:0009605 response to external stimulus; GO:0008152 metabolic process; GO:0051240 positive regulation of multicellular organismal process; GO:0032…	GO:0016020 membrane; GO:0044421 extracellular region part; GO:0031090 organelle membrane; GO:0019898 extrinsic component of membrane; GO:0031410 cytoplasmic vesicle; GO:0005737 cytoplasm; GO:0031982 vesicle; GO:0044433 cytoplasmic vesicle part; GO:0044424 intracellular part; GO:0005623 cell; GO:0044422 organelle part; GO:0005769 early endosome; GO:0070062 extracellular exosome; GO:0030136 clathri…	GO:1901981 phosphatidylinositol phosphate binding; GO:0019903 protein phosphatase binding; GO:0043167 ion binding; GO:0080025 phosphatidylinositol-3,5-bisphosphate binding; GO:0005515 protein binding; GO:1902936 phosphatidylinositol bisphosphate binding; GO:0032266 phosphatidylinositol-3-phosphate binding; GO:0005488 binding; GO:0010314 phosphatidylinositol-5-phosphate binding; GO:0035091 phospha…	K17918	SNX3_12; sorting nexin-3/12	hsa04144 Endocytosis - Homo sapiens (human);	IPR001683;	Phox homologous domain;
Q9Y2S6	Translation machinery-associated protein 7 OS=Homo sapiens OX=9606 GN=TMA7 PE=1 SV=1	0.538	Down	0.0069829	TMA7	7.0662	nucleus
Q13423	NAD(P) transhydrogenase, mitochondrial OS=Homo sapiens OX=9606 GN=NNT PE=1 SV=3	1.737	Up	0.0058159	NNT	113.89	plasma membrane	GO:0006739 NADP metabolic process; GO:0034220 ion transmembrane transport; GO:0019362 pyridine nucleotide metabolic process; GO:0006725 cellular aromatic compound metabolic process; GO:0046496 nicotinamide nucleotide metabolic process; GO:0009117 nucleotide metabolic process; GO:0044699 single-organism process; GO:0072524 pyridine-containing compound metabolic process; GO:0044237 cellular metabol…	GO:0043229 intracellular organelle; GO:0016020 membrane; GO:0044429 mitochondrial part; GO:0031090 organelle membrane; GO:0044446 intracellular organelle part; GO:0031967 organelle envelope; GO:0005737 cytoplasm; GO:0031224 intrinsic component of membrane; GO:0044424 intracellular part; GO:0044455 mitochondrial membrane part; GO:0005623 cell; GO:0016021 integral component of membrane; GO:0044422 …	GO:0016651 oxidoreductase activity, acting on NAD(P)H; GO:1901265 nucleoside phosphate binding; GO:0015075 ion transmembrane transporter activity; GO:0022892 substrate-specific transporter activity; GO:0003957 NAD(P)+ transhydrogenase (B-specific) activity; GO:0015077 monovalent inorganic cation transmembrane transporter activity; GO:0000166 nucleotide binding; GO:0048037 cofactor binding; GO:001…	K00323	NNT; NAD(P) transhydrogenase [EC:1.6.1.2]	hsa00760 Nicotinate and nicotinamide metabolism - Homo sapiens (human); hsa01100 Metabolic pathways - Homo sapiens (human);	IPR007698; IPR029035; IPR007886; IPR016040; IPR034300; IPR024605;	Alanine dehydrogenase/pyridine nucleotide transhydrogenase, NAD(H)-binding domain; DHS-like NAD/FAD-binding domain; Alanine dehydrogenase/pyridine nucleotide transhydrogenase, N-terminal; NAD(P)-binding domain; NADP transhydrogenase beta-like domain; NAD(P) transhydrogenase, alpha subunit, C-terminal;
Q16527	Cysteine and glycine-rich protein 2 OS=Homo sapiens OX=9606 GN=CSRP2 PE=1 SV=3	0.666	Down	0.0063582	CSRP2	20.954	nucleus	GO:0032502 developmental process; GO:0044707 single-multicellular organism process; GO:0030154 cell differentiation; GO:0044767 single-organism developmental process; GO:0048869 cellular developmental process; GO:0044763 single-organism cellular process; GO:0044699 single-organism process; GO:0007275 multicellular organism development; GO:0048856 anatomical structure development; GO:0032501 multi…	GO:0043226 organelle; GO:0043231 intracellular membrane-bounded organelle; GO:0043229 intracellular organelle; GO:0005634 nucleus; GO:0005925 focal adhesion; GO:0030054 cell junction; GO:0044464 cell part; GO:0005622 intracellular; GO:0005912 adherens junction; GO:0070161 anchoring junction; GO:0030055 cell-substrate junction; GO:0044424 intracellular part; GO:0043227 membrane-bounded organelle; …	GO:0046914 transition metal ion binding; GO:0005488 binding; GO:0043167 ion binding; GO:0043169 cation binding; GO:0046872 metal ion binding; GO:0005515 protein binding; GO:0008270 zinc ion binding;	K09377	CSRP; cysteine and glycine-rich protein		IPR001781;	Zinc finger, LIM-type;
Q02383	Semenogelin-2 OS=Homo sapiens OX=9606 GN=SEMG2 PE=1 SV=1	4.248	Up	0.00053636	SEMG2	65.444	extracellular	GO:0044085 cellular component biogenesis; GO:0032270 positive regulation of cellular protein metabolic process; GO:0098542 defense response to other organism; GO:0044699 single-organism process; GO:0009607 response to biotic stimulus; GO:0040013 negative regulation of locomotion; GO:0009605 response to external stimulus; GO:0009893 positive regulation of metabolic process; GO:0022607 cellular com…	GO:0043229 intracellular organelle; GO:0005615 extracellular space; GO:0044421 extracellular region part; GO:0031982 vesicle; GO:0044424 intracellular part; GO:0005623 cell; GO:0005576 extracellular region; GO:0043226 organelle; GO:0070062 extracellular exosome; GO:0043231 intracellular membrane-bounded organelle; GO:0005634 nucleus; GO:0005622 intracellular; GO:0044464 cell part; GO:1903561 extr…	GO:0002020 protease binding; GO:0046872 metal ion binding; GO:0043169 cation binding; GO:0005515 protein binding; GO:0005488 binding; GO:0019899 enzyme binding; GO:0043167 ion binding;
P23634	Plasma membrane calcium-transporting ATPase 4 OS=Homo sapiens OX=9606 GN=ATP2B4 PE=1 SV=2	2.18	Up	0.0030567	ATP2B4	137.92	plasma membrane	GO:0021766 hippocampus development; GO:0022414 reproductive process; GO:0010612 regulation of cardiac muscle adaptation; GO:0003407 neural retina development; GO:0010564 regulation of cell cycle process; GO:1901204 regulation of adrenergic receptor signaling pathway involved in heart process; GO:0071900 regulation of protein serine/threonine kinase activity; GO:0014743 regulation of muscle hypert…	GO:0016323 basolateral plasma membrane; GO:0016020 membrane; GO:0098857 membrane microdomain; GO:0071944 cell periphery; GO:0030016 myofibril; GO:0005737 cytoplasm; GO:0032991 macromolecular complex; GO:0031224 intrinsic component of membrane; GO:0036126 sperm flagellum; GO:0097729 9+2 motile cilium; GO:0044424 intracellular part; GO:0099512 supramolecular fiber; GO:0005887 integral component of …	GO:0042625 ATPase coupled ion transmembrane transporter activity; GO:0019903 protein phosphatase binding; GO:0050998 nitric-oxide synthase binding; GO:0022891 substrate-specific transmembrane transporter activity; GO:0097159 organic cyclic compound binding; GO:0019829 cation-transporting ATPase activity; GO:0032553 ribonucleotide binding; GO:0003824 catalytic activity; GO:0043492 ATPase activity,…	K05850	ATP2B; Ca2+ transporting ATPase, plasma membrane [EC:3.6.3.8]	hsa04020 Calcium signaling pathway - Homo sapiens (human); hsa04022 cGMP-PKG signaling pathway - Homo sapiens (human); hsa04024 cAMP signaling pathway - Homo sapiens (human); hsa04261 Adrenergic signaling in cardiomyocytes - Homo sapiens (human); hsa04925 Aldosterone synthesis and secretion - Homo sapiens (human); hsa04970 Salivary secretion - Homo sapiens (human); hsa04972 Pancreatic secretion -…	IPR023298; IPR004014; IPR022141; IPR008250; IPR023299; IPR023214; IPR006068;	P-type ATPase, transmembrane domain; Cation-transporting P-type ATPase, N-terminal; Plasma membrane calcium transporting P-type ATPase, C-terminal; P-type ATPase, A domain; P-type ATPase, cytoplasmic domain N; HAD-like domain; Cation-transporting P-type ATPase, C-terminal;
P50151	Guanine nucleotide-binding protein G(I)/G(S)/G(O) subunit gamma-10 OS=Homo sapiens OX=9606 GN=GNG10 PE=1 SV=1	0.581	Down	0.00026207	GNG10	7.2053	extracellular	GO:0050794 regulation of cellular process; GO:0044700 single organism signaling; GO:0071310 cellular response to organic substance; GO:1901700 response to oxygen-containing compound; GO:0044699 single-organism process; GO:0050896 response to stimulus; GO:0071377 cellular response to glucagon stimulus; GO:0007165 signal transduction; GO:1901653 cellular response to peptide; GO:0007154 cell communi…	GO:0016020 membrane; GO:1905360 GTPase complex; GO:0044421 extracellular region part; GO:0019898 extrinsic component of membrane; GO:0071944 cell periphery; GO:0098796 membrane protein complex; GO:0098797 plasma membrane protein complex; GO:0031982 vesicle; GO:0019897 extrinsic component of plasma membrane; GO:0032991 macromolecular complex; GO:0044424 intracellular part; GO:0005623 cell; GO:0031…	GO:0016462 pyrophosphatase activity; GO:0003824 catalytic activity; GO:0005488 binding; GO:0003924 GTPase activity; GO:0016817 hydrolase activity, acting on acid anhydrides; GO:0005515 protein binding; GO:0016787 hydrolase activity; GO:0016818 hydrolase activity, acting on acid anhydrides, in phosphorus-containing anhydrides; GO:0017111 nucleoside-triphosphatase activity; GO:0004871 signal transd…	K04545	GNG10; guanine nucleotide-binding protein G(I)/G(S)/G(O) subunit gamma-10	hsa04014 Ras signaling pathway - Homo sapiens (human); hsa04062 Chemokine signaling pathway - Homo sapiens (human); hsa04151 PI3K-Akt signaling pathway - Homo sapiens (human); hsa04371 Apelin signaling pathway - Homo sapiens (human); hsa04713 Circadian entrainment - Homo sapiens (human); hsa04723 Retrograde endocannabinoid signaling - Homo sapiens (human); hsa04724 Glutamatergic synapse - Homo sa…	IPR015898;	G-protein gamma-like domain;
P07437	Tubulin beta chain OS=Homo sapiens OX=9606 GN=TUBB PE=1 SV=2	0.666	Down	0.00027653	TUBB	49.67	cytoplasm,nucleus	GO:0044085 cellular component biogenesis; GO:0045321 leukocyte activation; GO:0060271 cilium assembly; GO:0044699 single-organism process; GO:0044782 cilium organization; GO:0051234 establishment of localization; GO:0051225 spindle assembly; GO:0051649 establishment of localization in cell; GO:0022607 cellular component assembly; GO:0044770 cell cycle phase transition; GO:0001906 cell killing; GO…	GO:0044421 extracellular region part; GO:0005737 cytoplasm; GO:0044433 cytoplasmic vesicle part; GO:0032991 macromolecular complex; GO:0035578 azurophil granule lumen; GO:0005623 cell; GO:0099080 supramolecular complex; GO:0044422 organelle part; GO:0005775 vacuolar lumen; GO:0043228 non-membrane-bounded organelle; GO:0070062 extracellular exosome; GO:0005622 intracellular; GO:0099503 secretory v…	GO:1901265 nucleoside phosphate binding; GO:0031625 ubiquitin protein ligase binding; GO:0005102 receptor binding; GO:0016817 hydrolase activity, acting on acid anhydrides; GO:0016787 hydrolase activity; GO:0005515 protein binding; GO:0042288 MHC class I protein binding; GO:0032794 GTPase activating protein binding; GO:1901363 heterocyclic compound binding; GO:0097159 organic cyclic compound bind…	K07375	TUBB; tubulin beta	hsa04145 Phagosome - Homo sapiens (human); hsa04540 Gap junction - Homo sapiens (human); hsa05130 Pathogenic Escherichia coli infection - Homo sapiens (human);	IPR003008; IPR023123; IPR008280; IPR018316;	Tubulin/FtsZ, GTPase domain; Tubulin, C-terminal; Tubulin/FtsZ, C-terminal; Tubulin/FtsZ, 2-layer sandwich domain;
Q8N3V7	Synaptopodin OS=Homo sapiens OX=9606 GN=SYNPO PE=1 SV=2	0.653	Down	0.0117409	SYNPO	99.462	nucleus	GO:0044085 cellular component biogenesis; GO:0050794 regulation of cellular process; GO:0016043 cellular component organization; GO:0044707 single-multicellular organism process; GO:0065008 regulation of biological quality; GO:0032956 regulation of actin cytoskeleton organization; GO:0009628 response to abiotic stimulus; GO:0023051 regulation of signaling; GO:0044699 single-organism process; GO:0…	GO:0030425 dendrite; GO:0016020 membrane; GO:0071944 cell periphery; GO:0030054 cell junction; GO:0030016 myofibril; GO:0005737 cytoplasm; GO:0043025 neuronal cell body; GO:0099512 supramolecular fiber; GO:0044424 intracellular part; GO:0030018 Z disc; GO:0005911 cell-cell junction; GO:0099080 supramolecular complex; GO:0005623 cell; GO:0031674 I band; GO:0032279 asymmetric synapse; GO:0044422 or…	GO:0003779 actin binding; GO:0005515 protein binding; GO:0008092 cytoskeletal protein binding; GO:0005488 binding;	K21112	SYNPO; synaptopodin	hsa04530 Tight junction - Homo sapiens (human);
P62330	ADP-ribosylation factor 6 OS=Homo sapiens OX=9606 GN=ARF6 PE=1 SV=2	1.629	Up	0.022083	ARF6	20.082	cytoplasm	GO:0060627 regulation of vesicle-mediated transport; GO:0044700 single organism signaling; GO:0065008 regulation of biological quality; GO:0048732 gland development; GO:2000171 negative regulation of dendrite development; GO:0060491 regulation of cell projection assembly; GO:0030832 regulation of actin filament length; GO:0015031 protein transport; GO:0022610 biological adhesion; GO:1903729 regul…	GO:0016020 membrane; GO:0044421 extracellular region part; GO:0005938 cell cortex; GO:0031410 cytoplasmic vesicle; GO:0031090 organelle membrane; GO:0030054 cell junction; GO:0071944 cell periphery; GO:0031982 vesicle; GO:0005737 cytoplasm; GO:0099568 cytoplasmic region; GO:0044433 cytoplasmic vesicle part; GO:0055038 recycling endosome membrane; GO:0044424 intracellular part; GO:0098858 actin-ba…	GO:1901265 nucleoside phosphate binding; GO:0047485 protein N-terminus binding; GO:0016817 hydrolase activity, acting on acid anhydrides; GO:0016787 hydrolase activity; GO:0005515 protein binding; GO:0031996 thioesterase binding; GO:1901363 heterocyclic compound binding; GO:0097159 organic cyclic compound binding; GO:0016462 pyrophosphatase activity; GO:0032553 ribonucleotide binding; GO:0003824 …	K07941	ARF6; ADP-ribosylation factor 6	hsa04014 Ras signaling pathway - Homo sapiens (human); hsa04072 Phospholipase D signaling pathway - Homo sapiens (human); hsa04144 Endocytosis - Homo sapiens (human); hsa04666 Fc gamma R-mediated phagocytosis - Homo sapiens (human);	IPR005225; IPR027417;	Small GTP-binding protein domain; P-loop containing nucleoside triphosphate hydrolase;
P84098	60S ribosomal protein L19 OS=Homo sapiens OX=9606 GN=RPL19 PE=1 SV=1	1.579	Up	0.027135	RPL19	23.466	cytoplasm	GO:0044085 cellular component biogenesis; GO:0031100 animal organ regeneration; GO:0022613 ribonucleoprotein complex biogenesis; GO:0072594 establishment of protein localization to organelle; GO:0006518 peptide metabolic process; GO:0048732 gland development; GO:0044699 single-organism process; GO:0009058 biosynthetic process; GO:0044764 multi-organism cellular process; GO:0044237 cellular metabo…	GO:0005840 ribosome; GO:0043229 intracellular organelle; GO:0016020 membrane; GO:0043232 intracellular non-membrane-bounded organelle; GO:0030054 cell junction; GO:0022625 cytosolic large ribosomal subunit; GO:0044446 intracellular organelle part; GO:0005737 cytoplasm; GO:0070161 anchoring junction; GO:0032991 macromolecular complex; GO:0044424 intracellular part; GO:0005829 cytosol; GO:0005623 c…	GO:0097159 organic cyclic compound binding; GO:1901363 heterocyclic compound binding; GO:1990932 5.8S rRNA binding; GO:0003723 RNA binding; GO:0005488 binding; GO:0003676 nucleic acid binding; GO:0005515 protein binding; GO:0005198 structural molecule activity; GO:0003735 structural constituent of ribosome; GO:0070180 large ribosomal subunit rRNA binding; GO:0019843 rRNA binding;	K02885	RP-L19e, RPL19; large subunit ribosomal protein L19e	hsa03010 Ribosome - Homo sapiens (human);	IPR000196; IPR015974; IPR033935; IPR015972;	Ribosomal protein L19/L19e; Ribosomal protein L19/L19e, domain 3; Ribosomal protein L19, eukaryotic; Ribosomal protein L19/L19e, domain 1;
Q9UQ16	Dynamin-3 OS=Homo sapiens OX=9606 GN=DNM3 PE=1 SV=4	0.593	Down	0.00094273	DNM3	97.745	cytoplasm	GO:0044085 cellular component biogenesis; GO:0065008 regulation of biological quality; GO:0046847 filopodium assembly; GO:2000171 negative regulation of dendrite development; GO:0060491 regulation of cell projection assembly; GO:0044237 cellular metabolic process; GO:0099003 vesicle-mediated transport in synapse; GO:0008152 metabolic process; GO:0050774 negative regulation of dendrite morphogenes…	GO:0016020 membrane; GO:0030425 dendrite; GO:0044421 extracellular region part; GO:0031090 organelle membrane; GO:0005737 cytoplasm; GO:0098843 postsynaptic endocytic zone; GO:0005623 cell; GO:0099080 supramolecular complex; GO:0043197 dendritic spine; GO:0044422 organelle part; GO:0043228 non-membrane-bounded organelle; GO:0070062 extracellular exosome; GO:0098590 plasma membrane region; GO:0001…	GO:0031798 type 1 metabotropic glutamate receptor binding; GO:1901265 nucleoside phosphate binding; GO:0005102 receptor binding; GO:0016817 hydrolase activity, acting on acid anhydrides; GO:0050998 nitric-oxide synthase binding; GO:0016787 hydrolase activity; GO:0005515 protein binding; GO:1901363 heterocyclic compound binding; GO:0097159 organic cyclic compound binding; GO:0008092 cytoskeletal p…	K01528	DNM; dynamin GTPase [EC:3.6.5.5]	hsa04072 Phospholipase D signaling pathway - Homo sapiens (human); hsa04144 Endocytosis - Homo sapiens (human); hsa04721 Synaptic vesicle cycle - Homo sapiens (human); hsa04961 Endocrine and other factor-regulated calcium reabsorption - Homo sapiens (human); hsa05100 Bacterial invasion of epithelial cells - Homo sapiens (human);	IPR030381; IPR003130; IPR020850; IPR001401; IPR027417; IPR001849; IPR011993; IPR000375;	Dynamin-type guanine nucleotide-binding (G) domain; Dynamin GTPase effector; GTPase effector domain; Dynamin, GTPase domain; P-loop containing nucleoside triphosphate hydrolase; Pleckstrin homology domain; PH domain-like; Dynamin central domain;
P25815	Protein S100-P OS=Homo sapiens OX=9606 GN=S100P PE=1 SV=2	2.807	Up	0.0045984	S100P	10.4	cytoplasm	GO:0016477 cell migration; GO:0044707 single-multicellular organism process; GO:0090130 tissue migration; GO:0045321 leukocyte activation; GO:0002283 neutrophil activation involved in immune response; GO:0051674 localization of cell; GO:0002252 immune effector process; GO:0044699 single-organism process; GO:0090132 epithelium migration; GO:0050896 response to stimulus; GO:0051234 establishment of…	GO:0016020 membrane; GO:0034774 secretory granule lumen; GO:0044421 extracellular region part; GO:0031410 cytoplasmic vesicle; GO:0071944 cell periphery; GO:0031982 vesicle; GO:0005737 cytoplasm; GO:0044433 cytoplasmic vesicle part; GO:0044424 intracellular part; GO:0098858 actin-based cell projection; GO:0016604 nuclear body; GO:0005623 cell; GO:0044422 organelle part; GO:0070062 extracellular e…	GO:0000287 magnesium ion binding; GO:0050839 cell adhesion molecule binding; GO:0050786 RAGE receptor binding; GO:0046914 transition metal ion binding; GO:0005102 receptor binding; GO:0005488 binding; GO:0045296 cadherin binding; GO:0043167 ion binding; GO:0046872 metal ion binding; GO:0043169 cation binding; GO:0005515 protein binding; GO:0005509 calcium ion binding; GO:0048306 calcium-dependent…				IPR034325; IPR011992; IPR002048; IPR013787;	S-100; EF-hand domain pair; EF-hand domain; S100/CaBP-9k-type, calcium binding, subdomain;
Q15417	Calponin-3 OS=Homo sapiens OX=9606 GN=CNN3 PE=1 SV=1	0.619	Down	0.0030619	CNN3	36.413	cytoplasm	GO:0016043 cellular component organization; GO:0048869 cellular developmental process; GO:0044699 single-organism process; GO:0051346 negative regulation of hydrolase activity; GO:0022610 biological adhesion; GO:0032780 negative regulation of ATPase activity; GO:0030154 cell differentiation; GO:0030036 actin cytoskeleton organization; GO:0007155 cell adhesion; GO:0007010 cytoskeleton organization…	GO:0030425 dendrite; GO:0030054 cell junction; GO:0005737 cytoplasm; GO:0043025 neuronal cell body; GO:0044424 intracellular part; GO:0005913 cell-cell adherens junction; GO:0005911 cell-cell junction; GO:0005623 cell; GO:0032279 asymmetric synapse; GO:0043197 dendritic spine; GO:0043228 non-membrane-bounded organelle; GO:0005856 cytoskeleton; GO:0005925 focal adhesion; GO:0044309 neuron spine; G…	GO:0098641 cadherin binding involved in cell-cell adhesion; GO:0050839 cell adhesion molecule binding; GO:0008092 cytoskeletal protein binding; GO:0098631 protein binding involved in cell adhesion; GO:0008017 microtubule binding; GO:0005488 binding; GO:0045296 cadherin binding; GO:0003779 actin binding; GO:0015631 tubulin binding; GO:0005515 protein binding; GO:0098632 protein binding involved in…				IPR001715;	Calponin homology domain;
O60829	P antigen family member 4 OS=Homo sapiens OX=9606 GN=PAGE4 PE=1 SV=1	0.283	Down	0.0022618	PAGE4	11.153	mitochondria							IPR031320;	GAGE;
P48681	Nestin OS=Homo sapiens OX=9606 GN=NES PE=1 SV=2	0.465	Down	0.00028409	NES	177.44	nucleus	GO:0010941 regulation of cell death; GO:0007420 brain development; GO:0043243 positive regulation of protein complex disassembly; GO:0048869 cellular developmental process; GO:0043523 regulation of neuron apoptotic process; GO:0032989 cellular component morphogenesis; GO:0044699 single-organism process; GO:0032091 negative regulation of protein binding; GO:0051130 positive regulation of cellular …	GO:0043229 intracellular organelle; GO:0099513 polymeric cytoskeletal fiber; GO:0044421 extracellular region part; GO:0043232 intracellular non-membrane-bounded organelle; GO:0044430 cytoskeletal part; GO:0044446 intracellular organelle part; GO:0005737 cytoplasm; GO:0099512 supramolecular fiber; GO:0044424 intracellular part; GO:0099080 supramolecular complex; GO:0005623 cell; GO:0005576 extrace…	GO:0005515 protein binding; GO:0005198 structural molecule activity; GO:0019215 intermediate filament binding; GO:0005488 binding; GO:0032403 protein complex binding; GO:0044877 macromolecular complex binding;	K07609	NES; nestin
Q9BPU6	Dihydropyrimidinase-related protein 5 OS=Homo sapiens OX=9606 GN=DPYSL5 PE=1 SV=1	0.45	Down	0.027759	DPYSL5	61.421	cytoplasm	GO:0050794 regulation of cellular process; GO:0044700 single organism signaling; GO:0016043 cellular component organization; GO:0044707 single-multicellular organism process; GO:0048869 cellular developmental process; GO:0048666 neuron development; GO:0032989 cellular component morphogenesis; GO:0022008 neurogenesis; GO:0044699 single-organism process; GO:0050896 response to stimulus; GO:0007411 …	GO:0030425 dendrite; GO:0042995 cell projection; GO:0036477 somatodendritic compartment; GO:0005622 intracellular; GO:0044464 cell part; GO:0005737 cytoplasm; GO:0043025 neuronal cell body; GO:0043005 neuron projection; GO:0044297 cell body; GO:0044424 intracellular part; GO:0005829 cytosol; GO:0005623 cell; GO:0097458 neuron part; GO:0044444 cytoplasmic part;	GO:0008092 cytoskeletal protein binding; GO:0003824 catalytic activity; GO:0008017 microtubule binding; GO:0005488 binding; GO:0015631 tubulin binding; GO:0005515 protein binding; GO:0016787 hydrolase activity; GO:0016810 hydrolase activity, acting on carbon-nitrogen (but not peptide) bonds;	K07529	DPYSL5, CRAM; dihydropyrimidinase-like 5	hsa04360 Axon guidance - Homo sapiens (human);	IPR032466; IPR006680; IPR011059;	Metal-dependent hydrolase; Amidohydrolase-related; Metal-dependent hydrolase, composite domain;
P40616	ADP-ribosylation factor-like protein 1 OS=Homo sapiens OX=9606 GN=ARL1 PE=1 SV=1	1.859	Up	0.033836	ARL1	20.417	extracellular	GO:0050794 regulation of cellular process; GO:0044700 single organism signaling; GO:0016043 cellular component organization; GO:0046907 intracellular transport; GO:0010256 endomembrane system organization; GO:0010517 regulation of phospholipase activity; GO:0048193 Golgi vesicle transport; GO:0044699 single-organism process; GO:0050896 response to stimulus; GO:0044237 cellular metabolic process; …	GO:0043229 intracellular organelle; GO:0016020 membrane; GO:0044421 extracellular region part; GO:0098588 bounding membrane of organelle; GO:0031090 organelle membrane; GO:0031982 vesicle; GO:0044446 intracellular organelle part; GO:0005737 cytoplasm; GO:0000139 Golgi membrane; GO:0012505 endomembrane system; GO:0032588 trans-Golgi network membrane; GO:0044424 intracellular part; GO:0005829 cytos…	GO:1901265 nucleoside phosphate binding; GO:0016817 hydrolase activity, acting on acid anhydrides; GO:0005515 protein binding; GO:0016787 hydrolase activity; GO:0098772 molecular function regulator; GO:1901363 heterocyclic compound binding; GO:0097159 organic cyclic compound binding; GO:0016462 pyrophosphatase activity; GO:0032553 ribonucleotide binding; GO:0003824 catalytic activity; GO:0005488 …	K07942	ARL1; ADP-ribosylation factor-like protein 1		IPR005225; IPR027417;	Small GTP-binding protein domain; P-loop containing nucleoside triphosphate hydrolase;
P15309	Prostatic acid phosphatase OS=Homo sapiens OX=9606 GN=ACPP PE=1 SV=3	2.254	Up	2.1504e-06	ACPP	44.566	extracellular	GO:0009116 nucleoside metabolic process; GO:0042278 purine nucleoside metabolic process; GO:0045321 leukocyte activation; GO:0023051 regulation of signaling; GO:0009117 nucleotide metabolic process; GO:0044699 single-organism process; GO:0006772 thiamine metabolic process; GO:0044237 cellular metabolic process; GO:0006796 phosphate-containing compound metabolic process; GO:0051234 establishment o…	GO:0016020 membrane; GO:0005615 extracellular space; GO:0044421 extracellular region part; GO:0031090 organelle membrane; GO:0031410 cytoplasmic vesicle; GO:0071944 cell periphery; GO:0005737 cytoplasm; GO:0031982 vesicle; GO:0044433 cytoplasmic vesicle part; GO:0031224 intrinsic component of membrane; GO:0044424 intracellular part; GO:0098858 actin-based cell projection; GO:0005623 cell; GO:0044…	GO:0052642 lysophosphatidic acid phosphatase activity; GO:0008253 5'-nucleotidase activity; GO:0042802 identical protein binding; GO:0003993 acid phosphatase activity; GO:0003824 catalytic activity; GO:0042578 phosphoric ester hydrolase activity; GO:0008252 nucleotidase activity; GO:0005488 binding; GO:0016791 phosphatase activity; GO:0016788 hydrolase activity, acting on ester bonds; GO:0016787 …	K19283	ACPP; prostatic aicd phosphatase [EC:3.1.3.2 3.1.3.5]
O75781	Paralemmin-1 OS=Homo sapiens OX=9606 GN=PALM PE=1 SV=2	0.396	Down	5.6185e-05	PALM	42.075	nucleus	GO:0021700 developmental maturation; GO:0065008 regulation of biological quality; GO:0030815 negative regulation of cAMP metabolic process; GO:0060491 regulation of cell projection assembly; GO:0045980 negative regulation of nucleotide metabolic process; GO:0090002 establishment of protein localization to plasma membrane; GO:0015031 protein transport; GO:0008360 regulation of cell shape; GO:00081…	GO:0016323 basolateral plasma membrane; GO:0016020 membrane; GO:0030425 dendrite; GO:0031410 cytoplasmic vesicle; GO:0071944 cell periphery; GO:0005737 cytoplasm; GO:0031982 vesicle; GO:0031224 intrinsic component of membrane; GO:0044424 intracellular part; GO:0005887 integral component of plasma membrane; GO:0098858 actin-based cell projection; GO:0005623 cell; GO:0032279 asymmetric synapse; GO:…	GO:0031750 D3 dopamine receptor binding; GO:0005515 protein binding; GO:0001664 G-protein coupled receptor binding; GO:0005102 receptor binding; GO:0005488 binding; GO:0050780 dopamine receptor binding;	K16519	AKAP2; A-kinase anchor protein 2
P61313	60S ribosomal protein L15 OS=Homo sapiens OX=9606 GN=RPL15 PE=1 SV=2	1.599	Up	0.0143836	RPL15	24.146	nucleus	GO:0044085 cellular component biogenesis; GO:0022613 ribonucleoprotein complex biogenesis; GO:0072594 establishment of protein localization to organelle; GO:0006518 peptide metabolic process; GO:0009058 biosynthetic process; GO:0044764 multi-organism cellular process; GO:0044237 cellular metabolic process; GO:0015031 protein transport; GO:0051234 establishment of localization; GO:0006605 protein …	GO:0016020 membrane; GO:0044421 extracellular region part; GO:0030016 myofibril; GO:0031982 vesicle; GO:0005737 cytoplasm; GO:0032991 macromolecular complex; GO:0099512 supramolecular fiber; GO:0044424 intracellular part; GO:0099080 supramolecular complex; GO:0005623 cell; GO:0044422 organelle part; GO:0043228 non-membrane-bounded organelle; GO:0070062 extracellular exosome; GO:0044391 ribosomal …	GO:0097159 organic cyclic compound binding; GO:1901363 heterocyclic compound binding; GO:0050839 cell adhesion molecule binding; GO:0003723 RNA binding; GO:0005488 binding; GO:0045296 cadherin binding; GO:0003676 nucleic acid binding; GO:0005515 protein binding; GO:0005198 structural molecule activity; GO:0003735 structural constituent of ribosome;	K02877	RP-L15e, RPL15; large subunit ribosomal protein L15e	hsa03010 Ribosome - Homo sapiens (human);	IPR012678; IPR024794;	Ribosomal protein L23/L15e core domain; Ribosomal protein L15e core domain;
P49006	MARCKS-related protein OS=Homo sapiens OX=9606 GN=MARCKSL1 PE=1 SV=2	0.612	Down	0.0061967	MARCKSL1	19.529	nucleus	GO:0050794 regulation of cellular process; GO:0050789 regulation of biological process; GO:0042127 regulation of cell proliferation; GO:0048522 positive regulation of cellular process; GO:0048518 positive regulation of biological process; GO:0065007 biological regulation; GO:0008284 positive regulation of cell proliferation;	GO:0016020 membrane; GO:0044421 extracellular region part; GO:0071944 cell periphery; GO:0005737 cytoplasm; GO:0031982 vesicle; GO:0044424 intracellular part; GO:0005623 cell; GO:0005576 extracellular region; GO:0005886 plasma membrane; GO:0043226 organelle; GO:0070062 extracellular exosome; GO:0005622 intracellular; GO:0044464 cell part; GO:1903561 extracellular vesicle; GO:0043227 membrane-boun…	GO:0003779 actin binding; GO:0005515 protein binding; GO:0008092 cytoskeletal protein binding; GO:0005516 calmodulin binding; GO:0005488 binding;	K13536	MARCKSL1, MRP; MARCKS-related protein	hsa04666 Fc gamma R-mediated phagocytosis - Homo sapiens (human); hsa05140 Leishmaniasis - Homo sapiens (human);
P24844	Myosin regulatory light polypeptide 9 OS=Homo sapiens OX=9606 GN=MYL9 PE=1 SV=4	0.312	Down	1.84366e-05	MYL9	19.827	mitochondria	GO:0044707 single-multicellular organism process; GO:0065008 regulation of biological quality; GO:0007596 blood coagulation; GO:0003012 muscle system process; GO:0044699 single-organism process; GO:0050896 response to stimulus; GO:0034109 homotypic cell-cell adhesion; GO:0007599 hemostasis; GO:0051239 regulation of multicellular organismal process; GO:0009611 response to wounding; GO:0022610 biol…	GO:0030016 myofibril; GO:0005737 cytoplasm; GO:0032991 macromolecular complex; GO:0099512 supramolecular fiber; GO:0044424 intracellular part; GO:0030018 Z disc; GO:0099080 supramolecular complex; GO:0005623 cell; GO:0031674 I band; GO:0032432 actin filament bundle; GO:0044422 organelle part; GO:0043228 non-membrane-bounded organelle; GO:0005856 cytoskeleton; GO:0044464 cell part; GO:0005622 intr…	GO:0008092 cytoskeletal protein binding; GO:0032036 myosin heavy chain binding; GO:0005488 binding; GO:0043167 ion binding; GO:0043169 cation binding; GO:0046872 metal ion binding; GO:0005515 protein binding; GO:0005509 calcium ion binding; GO:0017022 myosin binding; GO:0008307 structural constituent of muscle; GO:0005198 structural molecule activity;	K12755	MYL9; myosin regulatory light chain 9	hsa04022 cGMP-PKG signaling pathway - Homo sapiens (human); hsa04024 cAMP signaling pathway - Homo sapiens (human); hsa04270 Vascular smooth muscle contraction - Homo sapiens (human); hsa04360 Axon guidance - Homo sapiens (human); hsa04510 Focal adhesion - Homo sapiens (human); hsa04530 Tight junction - Homo sapiens (human); hsa04670 Leukocyte transendothelial migration - Homo sapiens (human); hs…	IPR011992; IPR002048;	EF-hand domain pair; EF-hand domain;
P62273	40S ribosomal protein S29 OS=Homo sapiens OX=9606 GN=RPS29 PE=1 SV=2	0.651	Down	4.8964e-06	RPS29	6.6767	extracellular	GO:0044085 cellular component biogenesis; GO:0022613 ribonucleoprotein complex biogenesis; GO:0072594 establishment of protein localization to organelle; GO:0006518 peptide metabolic process; GO:0009058 biosynthetic process; GO:0044764 multi-organism cellular process; GO:0044237 cellular metabolic process; GO:0015031 protein transport; GO:0051234 establishment of localization; GO:0006605 protein …	GO:0044421 extracellular region part; GO:0030054 cell junction; GO:0031982 vesicle; GO:0015935 small ribosomal subunit; GO:0005737 cytoplasm; GO:0032991 macromolecular complex; GO:0044424 intracellular part; GO:0005623 cell; GO:0044422 organelle part; GO:0043228 non-membrane-bounded organelle; GO:0031974 membrane-enclosed lumen; GO:0070062 extracellular exosome; GO:0005654 nucleoplasm; GO:0005925…	GO:0046914 transition metal ion binding; GO:0005488 binding; GO:0043167 ion binding; GO:0046872 metal ion binding; GO:0043169 cation binding; GO:0008270 zinc ion binding; GO:0005198 structural molecule activity; GO:0003735 structural constituent of ribosome;	K02980	RP-S29e, RPS29; small subunit ribosomal protein S29e	hsa03010 Ribosome - Homo sapiens (human);
P02788	Lactotransferrin OS=Homo sapiens OX=9606 GN=LTF PE=1 SV=6	5.743	Up	0.00029941	LTF	78.181	extracellular	GO:0010941 regulation of cell death; GO:0032680 regulation of tumor necrosis factor production; GO:0098542 defense response to other organism; GO:0070169 positive regulation of biomineral tissue development; GO:0031347 regulation of defense response; GO:0044237 cellular metabolic process; GO:0009607 response to biotic stimulus; GO:0071900 regulation of protein serine/threonine kinase activity; GO…	GO:0034774 secretory granule lumen; GO:1904724 tertiary granule lumen; GO:0005615 extracellular space; GO:0044421 extracellular region part; GO:0031410 cytoplasmic vesicle; GO:0005737 cytoplasm; GO:0031982 vesicle; GO:0044433 cytoplasmic vesicle part; GO:0032991 macromolecular complex; GO:0044424 intracellular part; GO:0005623 cell; GO:0044422 organelle part; GO:0070062 extracellular exosome; GO:…	GO:0008233 peptidase activity; GO:0008236 serine-type peptidase activity; GO:0016787 hydrolase activity; GO:0005515 protein binding; GO:0019207 kinase regulator activity; GO:0098772 molecular function regulator; GO:0008201 heparin binding; GO:1901363 heterocyclic compound binding; GO:0097159 organic cyclic compound binding; GO:0019209 kinase activator activity; GO:0003824 catalytic activity; GO:0…	K17283	LTF; lactotransferrin [EC:3.4.21.-]		IPR001156;	Transferrin-like domain;
Q02543	60S ribosomal protein L18a OS=Homo sapiens OX=9606 GN=RPL18A PE=1 SV=2	1.879	Up	0.00170122	RPL18A	20.762	nucleus	GO:0044085 cellular component biogenesis; GO:0022613 ribonucleoprotein complex biogenesis; GO:0006518 peptide metabolic process; GO:0072594 establishment of protein localization to organelle; GO:0009058 biosynthetic process; GO:0044764 multi-organism cellular process; GO:0044237 cellular metabolic process; GO:0015031 protein transport; GO:0051234 establishment of localization; GO:0006605 protein …	GO:0005840 ribosome; GO:0043229 intracellular organelle; GO:0016020 membrane; GO:0043232 intracellular non-membrane-bounded organelle; GO:0022625 cytosolic large ribosomal subunit; GO:0044446 intracellular organelle part; GO:0005737 cytoplasm; GO:0032991 macromolecular complex; GO:0044424 intracellular part; GO:0005829 cytosol; GO:0005623 cell; GO:0044422 organelle part; GO:0043228 non-membrane-b…	GO:0097159 organic cyclic compound binding; GO:1901363 heterocyclic compound binding; GO:0003723 RNA binding; GO:0005488 binding; GO:0003676 nucleic acid binding; GO:0005515 protein binding; GO:0005198 structural molecule activity; GO:0003735 structural constituent of ribosome;	K02882	RP-L18Ae, RPL18A; large subunit ribosomal protein L18Ae	hsa03010 Ribosome - Homo sapiens (human);	IPR023573;	Ribosomal protein 50S-L18Ae/60S-L20/60S-L18A;
P09493	Tropomyosin alpha-1 chain OS=Homo sapiens OX=9606 GN=TPM1 PE=1 SV=2	0.402	Down	7.7175e-05	TPM1	32.708	cytoplasm	GO:0044085 cellular component biogenesis; GO:0065008 regulation of biological quality; GO:0045777 positive regulation of blood pressure; GO:0003065 positive regulation of heart rate by epinephrine; GO:0043009 chordate embryonic development; GO:0060415 muscle tissue morphogenesis; GO:0032989 cellular component morphogenesis; GO:0008285 negative regulation of cell proliferation; GO:0030036 actin cy…	GO:0016020 membrane; GO:0071944 cell periphery; GO:0030016 myofibril; GO:0032587 ruffle membrane; GO:0005737 cytoplasm; GO:0032991 macromolecular complex; GO:0044424 intracellular part; GO:0099512 supramolecular fiber; GO:0032059 bleb; GO:0099080 supramolecular complex; GO:0005623 cell; GO:0032432 actin filament bundle; GO:0044422 organelle part; GO:0005862 muscle thin filament tropomyosin; GO:00…	GO:0051015 actin filament binding; GO:0008092 cytoskeletal protein binding; GO:0005200 structural constituent of cytoskeleton; GO:0005488 binding; GO:0044877 macromolecular complex binding; GO:0003779 actin binding; GO:0005515 protein binding; GO:0008307 structural constituent of muscle; GO:0005198 structural molecule activity; GO:0032403 protein complex binding;	K10373	TPM1; tropomyosin 1	hsa04260 Cardiac muscle contraction - Homo sapiens (human); hsa04261 Adrenergic signaling in cardiomyocytes - Homo sapiens (human); hsa05206 MicroRNAs in cancer - Homo sapiens (human); hsa05410 Hypertrophic cardiomyopathy (HCM) - Homo sapiens (human); hsa05414 Dilated cardiomyopathy (DCM) - Homo sapiens (human);
Q15942	Zyxin OS=Homo sapiens OX=9606 GN=ZYX PE=1 SV=1	0.439	Down	0.000121452	ZYX	61.277	nucleus	GO:0044085 cellular component biogenesis; GO:0050794 regulation of cellular process; GO:0044700 single organism signaling; GO:0016043 cellular component organization; GO:0007166 cell surface receptor signaling pathway; GO:0071310 cellular response to organic substance; GO:0071560 cellular response to transforming growth factor beta stimulus; GO:0030038 contractile actin filament bundle assembly; …	GO:0016020 membrane; GO:0071944 cell periphery; GO:0030054 cell junction; GO:0005737 cytoplasm; GO:0031224 intrinsic component of membrane; GO:0044424 intracellular part; GO:0005887 integral component of plasma membrane; GO:0005913 cell-cell adherens junction; GO:0005623 cell; GO:0005911 cell-cell junction; GO:0044422 organelle part; GO:0032432 actin filament bundle; GO:0043228 non-membrane-bound…	GO:0097159 organic cyclic compound binding; GO:1901363 heterocyclic compound binding; GO:0003723 RNA binding; GO:0046914 transition metal ion binding; GO:0005488 binding; GO:0043167 ion binding; GO:0003676 nucleic acid binding; GO:0043169 cation binding; GO:0046872 metal ion binding; GO:0005515 protein binding; GO:0008270 zinc ion binding;	K06273	ZYX; zyxin	hsa04510 Focal adhesion - Homo sapiens (human);	IPR001781;	Zinc finger, LIM-type;
P19652	Alpha-1-acid glycoprotein 2 OS=Homo sapiens OX=9606 GN=ORM2 PE=1 SV=2	1.515	Up	0.00032378	ORM2	23.602	extracellular	GO:0045321 leukocyte activation; GO:0002283 neutrophil activation involved in immune response; GO:0002252 immune effector process; GO:0002576 platelet degranulation; GO:0044699 single-organism process; GO:0050896 response to stimulus; GO:0051234 establishment of localization; GO:0002275 myeloid cell activation involved in immune response; GO:1902578 single-organism localization; GO:0036230 granul…	GO:0034774 secretory granule lumen; GO:0005615 extracellular space; GO:0044421 extracellular region part; GO:0031410 cytoplasmic vesicle; GO:0005737 cytoplasm; GO:0031982 vesicle; GO:0044433 cytoplasmic vesicle part; GO:0044424 intracellular part; GO:0035578 azurophil granule lumen; GO:0005623 cell; GO:0044422 organelle part; GO:0005775 vacuolar lumen; GO:0031974 membrane-enclosed lumen; GO:00700…		K17308	ORM1, AGP1; alpha-1-acid glycoprotein 1		IPR012674; IPR000566; IPR011038;	Calycin; Lipocalin/cytosolic fatty-acid binding domain; Calycin-like;
Q9UHV9	Prefoldin subunit 2 OS=Homo sapiens OX=9606 GN=PFDN2 PE=1 SV=1	0.592	Down	0.0112356	PFDN2	16.648	cytoplasm	GO:0050794 regulation of cellular process; GO:0051130 positive regulation of cellular component organization; GO:0006457 protein folding; GO:0050789 regulation of biological process; GO:0051495 positive regulation of cytoskeleton organization; GO:0010638 positive regulation of organelle organization; GO:0033043 regulation of organelle organization; GO:0048522 positive regulation of cellular proce…	GO:0043229 intracellular organelle; GO:0044421 extracellular region part; GO:0005737 cytoplasm; GO:0031982 vesicle; GO:0016272 prefoldin complex; GO:0032991 macromolecular complex; GO:0044424 intracellular part; GO:0005829 cytosol; GO:0005623 cell; GO:0005576 extracellular region; GO:0005739 mitochondrion; GO:0043226 organelle; GO:0070062 extracellular exosome; GO:0043231 intracellular membrane-b…	GO:0005515 protein binding; GO:0051082 unfolded protein binding; GO:0044183 protein binding involved in protein folding; GO:0005488 binding;	K09549	PFDN2; prefoldin subunit 2
P62244	40S ribosomal protein S15a OS=Homo sapiens OX=9606 GN=RPS15A PE=1 SV=2	2.194	Up	0.0024798	RPS15A	14.839	cytoplasm	GO:0044085 cellular component biogenesis; GO:0022613 ribonucleoprotein complex biogenesis; GO:0072594 establishment of protein localization to organelle; GO:0006518 peptide metabolic process; GO:0009058 biosynthetic process; GO:0044764 multi-organism cellular process; GO:0044237 cellular metabolic process; GO:0015031 protein transport; GO:0009607 response to biotic stimulus; GO:0051234 establishm…	GO:0016020 membrane; GO:0044421 extracellular region part; GO:0015935 small ribosomal subunit; GO:0031982 vesicle; GO:0005737 cytoplasm; GO:0032991 macromolecular complex; GO:0044424 intracellular part; GO:0005623 cell; GO:0044422 organelle part; GO:0043228 non-membrane-bounded organelle; GO:0031974 membrane-enclosed lumen; GO:0070062 extracellular exosome; GO:0005654 nucleoplasm; GO:0070013 intr…	GO:0097159 organic cyclic compound binding; GO:1901363 heterocyclic compound binding; GO:0003723 RNA binding; GO:0005488 binding; GO:0003676 nucleic acid binding; GO:0005515 protein binding; GO:0005198 structural molecule activity; GO:0003735 structural constituent of ribosome;	K02957	RP-S15Ae, RPS15A; small subunit ribosomal protein S15Ae	hsa03010 Ribosome - Homo sapiens (human);
P06732	Creatine kinase M-type OS=Homo sapiens OX=9606 GN=CKM PE=1 SV=2	0.518	Down	0.000160639	CKM	43.101	cytoplasm	GO:0016310 phosphorylation; GO:0044699 single-organism process; GO:0042398 cellular modified amino acid biosynthetic process; GO:0009058 biosynthetic process; GO:1901566 organonitrogen compound biosynthetic process; GO:0044237 cellular metabolic process; GO:0006796 phosphate-containing compound metabolic process; GO:0071704 organic substance metabolic process; GO:0008152 metabolic process; GO:000…	GO:0044464 cell part; GO:0005622 intracellular; GO:0005737 cytoplasm; GO:0044424 intracellular part; GO:0005623 cell; GO:0005829 cytosol; GO:0044444 cytoplasmic part;	GO:0005524 ATP binding; GO:1901265 nucleoside phosphate binding; GO:0004111 creatine kinase activity; GO:0001882 nucleoside binding; GO:0043167 ion binding; GO:0005515 protein binding; GO:0016775 phosphotransferase activity, nitrogenous group as acceptor; GO:0000166 nucleotide binding; GO:0097159 organic cyclic compound binding; GO:1901363 heterocyclic compound binding; GO:0032549 ribonucleoside …	K00933	E2.7.3.2; creatine kinase [EC:2.7.3.2]	hsa00330 Arginine and proline metabolism - Homo sapiens (human); hsa01100 Metabolic pathways - Homo sapiens (human);	IPR022413; IPR022414; IPR014746;	ATP:guanido phosphotransferase, N-terminal; ATP:guanido phosphotransferase, catalytic domain; Glutamine synthetase/guanido kinase, catalytic domain;
O14974	Protein phosphatase 1 regulatory subunit 12A OS=Homo sapiens OX=9606 GN=PPP1R12A PE=1 SV=1	0.621	Down	0.0047448	PPP1R12A	115.28	nucleus	GO:0044700 single organism signaling; GO:0032270 positive regulation of cellular protein metabolic process; GO:0007067 mitotic nuclear division; GO:0009891 positive regulation of biosynthetic process; GO:0044699 single-organism process; GO:0044237 cellular metabolic process; GO:0006796 phosphate-containing compound metabolic process; GO:2001141 regulation of RNA biosynthetic process; GO:0007165 s…	GO:0030054 cell junction; GO:0030016 myofibril; GO:0005737 cytoplasm; GO:0032991 macromolecular complex; GO:0008287 protein serine/threonine phosphatase complex; GO:0099512 supramolecular fiber; GO:0044424 intracellular part; GO:0030018 Z disc; GO:0072357 PTW/PP1 phosphatase complex; GO:0099080 supramolecular complex; GO:0005623 cell; GO:0031674 I band; GO:1903293 phosphatase complex; GO:0044422 …	GO:0030234 enzyme regulator activity; GO:0019208 phosphatase regulator activity; GO:0005488 binding; GO:0019901 protein kinase binding; GO:0071889 14-3-3 protein binding; GO:0005515 protein binding; GO:0004857 enzyme inhibitor activity; GO:0098772 molecular function regulator; GO:0019900 kinase binding; GO:0004871 signal transducer activity; GO:0019899 enzyme binding;	K06270	PPP1R12A, MYPT1; protein phosphatase 1 regulatory subunit 12A	hsa04022 cGMP-PKG signaling pathway - Homo sapiens (human); hsa04024 cAMP signaling pathway - Homo sapiens (human); hsa04270 Vascular smooth muscle contraction - Homo sapiens (human); hsa04510 Focal adhesion - Homo sapiens (human); hsa04611 Platelet activation - Homo sapiens (human); hsa04810 Regulation of actin cytoskeleton - Homo sapiens (human); hsa04921 Oxytocin signaling pathway - Homo sapie…	IPR020683; IPR031775;	Ankyrin repeat-containing domain; cGMP-dependent protein kinase, interacting domain;
P30084	Enoyl-CoA hydratase, mitochondrial OS=Homo sapiens OX=9606 GN=ECHS1 PE=1 SV=4	1.562	Up	0.00020349	ECHS1	31.387	mitochondria	GO:0034440 lipid oxidation; GO:0044699 single-organism process; GO:0044255 cellular lipid metabolic process; GO:0044237 cellular metabolic process; GO:0071704 organic substance metabolic process; GO:0008152 metabolic process; GO:0030258 lipid modification; GO:0044248 cellular catabolic process; GO:0032787 monocarboxylic acid metabolic process; GO:0009987 cellular process; GO:0006629 lipid metabol…	GO:0005759 mitochondrial matrix; GO:0043229 intracellular organelle; GO:0044421 extracellular region part; GO:0044429 mitochondrial part; GO:0005737 cytoplasm; GO:0044446 intracellular organelle part; GO:0031982 vesicle; GO:0044424 intracellular part; GO:0005623 cell; GO:0005576 extracellular region; GO:0044422 organelle part; GO:0005739 mitochondrion; GO:0043231 intracellular membrane-bounded or…	GO:0016829 lyase activity; GO:0016836 hydro-lyase activity; GO:0005515 protein binding; GO:0003824 catalytic activity; GO:0016835 carbon-oxygen lyase activity; GO:0005488 binding; GO:0004300 enoyl-CoA hydratase activity;	K07511	ECHS1; enoyl-CoA hydratase [EC:4.2.1.17]	hsa00062 Fatty acid elongation - Homo sapiens (human); hsa00071 Fatty acid degradation - Homo sapiens (human); hsa00280 Valine, leucine and isoleucine degradation - Homo sapiens (human); hsa00310 Lysine degradation - Homo sapiens (human); hsa00380 Tryptophan metabolism - Homo sapiens (human); hsa00410 beta-Alanine metabolism - Homo sapiens (human); hsa00640 Propanoate metabolism - Homo sapiens (h…	IPR029045;	ClpP/crotonase-like domain;
O14561	Acyl carrier protein, mitochondrial OS=Homo sapiens OX=9606 GN=NDUFAB1 PE=1 SV=3	1.516	Up	0.032704	NDUFAB1	17.417	mitochondria	GO:0044085 cellular component biogenesis; GO:0009116 nucleoside metabolic process; GO:0044255 cellular lipid metabolic process; GO:0044237 cellular metabolic process; GO:0008610 lipid biosynthetic process; GO:0008152 metabolic process; GO:1901137 carbohydrate derivative biosynthetic process; GO:0006091 generation of precursor metabolites and energy; GO:0065003 macromolecular complex assembly; GO:…	GO:0016020 membrane; GO:0098800 inner mitochondrial membrane protein complex; GO:0031090 organelle membrane; GO:0098796 membrane protein complex; GO:0005737 cytoplasm; GO:0045271 respiratory chain complex I; GO:0032991 macromolecular complex; GO:0098798 mitochondrial protein complex; GO:0044424 intracellular part; GO:0005747 mitochondrial respiratory chain complex I; GO:0044455 mitochondrial memb…	GO:0016651 oxidoreductase activity, acting on NAD(P)H; GO:0031177 phosphopantetheine binding; GO:0019842 vitamin binding; GO:0043167 ion binding; GO:0043177 organic acid binding; GO:0050136 NADH dehydrogenase (quinone) activity; GO:0044620 ACP phosphopantetheine attachment site binding; GO:0005515 protein binding; GO:0033218 amide binding; GO:0033293 monocarboxylic acid binding; GO:0048037 cofact…	K03955	NDUFAB1; NADH dehydrogenase (ubiquinone) 1 alpha/beta subcomplex 1	hsa00190 Oxidative phosphorylation - Homo sapiens (human); hsa01100 Metabolic pathways - Homo sapiens (human); hsa04714 Thermogenesis - Homo sapiens (human); hsa04723 Retrograde endocannabinoid signaling - Homo sapiens (human); hsa04932 Non-alcoholic fatty liver disease (NAFLD) - Homo sapiens (human); hsa05010 Alzheimer disease - Homo sapiens (human); hsa05012 Parkinson disease - Homo sapiens (hu…	IPR009081;	Phosphopantetheine binding ACP domain;
O00151	PDZ and LIM domain protein 1 OS=Homo sapiens OX=9606 GN=PDLIM1 PE=1 SV=4	0.463	Down	0.0123973	PDLIM1	36.071	cytoplasm	GO:0050794 regulation of cellular process; GO:0010468 regulation of gene expression; GO:0006355 regulation of transcription, DNA-templated; GO:0006950 response to stress; GO:0031326 regulation of cellular biosynthetic process; GO:0080090 regulation of primary metabolic process; GO:0009628 response to abiotic stimulus; GO:0060255 regulation of macromolecule metabolic process; GO:0019219 regulation…	GO:0043229 intracellular organelle; GO:0043232 intracellular non-membrane-bounded organelle; GO:0030054 cell junction; GO:0005737 cytoplasm; GO:0070161 anchoring junction; GO:0032991 macromolecular complex; GO:0044424 intracellular part; GO:0005913 cell-cell adherens junction; GO:0005667 transcription factor complex; GO:0005911 cell-cell junction; GO:0005623 cell; GO:0043228 non-membrane-bounded …	GO:0043167 ion binding; GO:0005515 protein binding; GO:0008270 zinc ion binding; GO:0003712 transcription cofactor activity; GO:0098632 protein binding involved in cell-cell adhesion; GO:0050839 cell adhesion molecule binding; GO:0098641 cadherin binding involved in cell-cell adhesion; GO:0098631 protein binding involved in cell adhesion; GO:0046914 transition metal ion binding; GO:0005488 bindin…	K23353			IPR001781; IPR006643; IPR001478; IPR031847;	Zinc finger, LIM-type; Zasp-like motif; PDZ domain; Domain of unknown function DUF4749;
P27816	Microtubule-associated protein 4 OS=Homo sapiens OX=9606 GN=MAP4 PE=1 SV=3	0.476	Down	0.00058198	MAP4	121	nucleus	GO:0060491 regulation of cell projection assembly; GO:0007067 mitotic nuclear division; GO:0051129 negative regulation of cellular component organization; GO:0048666 neuron development; GO:0048869 cellular developmental process; GO:0022008 neurogenesis; GO:0044699 single-organism process; GO:1902116 negative regulation of organelle assembly; GO:1902115 regulation of organelle assembly; GO:0051234…	GO:0044421 extracellular region part; GO:0005874 microtubule; GO:0031982 vesicle; GO:0005737 cytoplasm; GO:0032991 macromolecular complex; GO:0099512 supramolecular fiber; GO:0044424 intracellular part; GO:0005623 cell; GO:0099080 supramolecular complex; GO:0032279 asymmetric synapse; GO:0044422 organelle part; GO:0043228 non-membrane-bounded organelle; GO:0070062 extracellular exosome; GO:007268…	GO:0097159 organic cyclic compound binding; GO:1901363 heterocyclic compound binding; GO:0003723 RNA binding; GO:0008092 cytoskeletal protein binding; GO:0008017 microtubule binding; GO:0005488 binding; GO:0003676 nucleic acid binding; GO:0015631 tubulin binding; GO:0005515 protein binding; GO:0005198 structural molecule activity;	K10431	MAP4; microtubule-associated protein 4
O43294	Transforming growth factor beta-1-induced transcript 1 protein OS=Homo sapiens OX=9606 GN=TGFB1I1 PE=1 SV=2	0.59	Down	0.00043606	TGFB1I1	49.814	nucleus	GO:0044700 single organism signaling; GO:0010717 regulation of epithelial to mesenchymal transition; GO:0007166 cell surface receptor signaling pathway; GO:0097659 nucleic acid-templated transcription; GO:0009891 positive regulation of biosynthetic process; GO:1903845 negative regulation of cellular response to transforming growth factor beta stimulus; GO:0044237 cellular metabolic process; GO:00…	GO:0043229 intracellular organelle; GO:0043232 intracellular non-membrane-bounded organelle; GO:0030054 cell junction; GO:0044446 intracellular organelle part; GO:0005737 cytoplasm; GO:0070161 anchoring junction; GO:0031981 nuclear lumen; GO:0044424 intracellular part; GO:0005623 cell; GO:0044422 organelle part; GO:0043228 non-membrane-bounded organelle; GO:0031974 membrane-enclosed lumen; GO:004…	GO:0048495 Roundabout binding; GO:0005102 receptor binding; GO:0043167 ion binding; GO:0005515 protein binding; GO:0050681 androgen receptor binding; GO:0051427 hormone receptor binding; GO:0003712 transcription cofactor activity; GO:0008270 zinc ion binding; GO:0046914 transition metal ion binding; GO:0005488 binding; GO:0035258 steroid hormone receptor binding; GO:0035257 nuclear hormone recept…				IPR001781;	Zinc finger, LIM-type;
O43290	U4/U6.U5 tri-snRNP-associated protein 1 OS=Homo sapiens OX=9606 GN=SART1 PE=1 SV=1	0.44	Down	0.0042448	SART1	90.254	nucleus	GO:0050863 regulation of T cell activation; GO:0044700 single organism signaling; GO:0044085 cellular component biogenesis; GO:0002694 regulation of leukocyte activation; GO:0022613 ribonucleoprotein complex biogenesis; GO:0022618 ribonucleoprotein complex assembly; GO:0044699 single-organism process; GO:0051249 regulation of lymphocyte activation; GO:0044237 cellular metabolic process; GO:190210…	GO:0005737 cytoplasm; GO:0032991 macromolecular complex; GO:0044424 intracellular part; GO:0016604 nuclear body; GO:0005623 cell; GO:0015030 Cajal body; GO:0044422 organelle part; GO:0031974 membrane-enclosed lumen; GO:0097526 spliceosomal tri-snRNP complex; GO:1902494 catalytic complex; GO:0005654 nucleoplasm; GO:0070013 intracellular organelle lumen; GO:0016607 nuclear speck; GO:0005622 intrace…	GO:0097159 organic cyclic compound binding; GO:1901363 heterocyclic compound binding; GO:0003723 RNA binding; GO:0005515 protein binding; GO:0005488 binding; GO:0003676 nucleic acid binding;	K11984	SART1, HAF, SNU66; U4/U6.U5 tri-snRNP-associated protein 1	hsa03040 Spliceosome - Homo sapiens (human);
P46821	Microtubule-associated protein 1B OS=Homo sapiens OX=9606 GN=MAP1B PE=1 SV=2	0.464	Down	0.0061414	MAP1B	270.63	nucleus	GO:0065008 regulation of biological quality; GO:0045666 positive regulation of neuron differentiation; GO:0061162 establishment of monopolar cell polarity; GO:0048869 cellular developmental process; GO:0048666 neuron development; GO:0032989 cellular component morphogenesis; GO:0022008 neurogenesis; GO:0044699 single-organism process; GO:0051234 establishment of localization; GO:0045927 positive r…	GO:0016020 membrane; GO:0030425 dendrite; GO:0005874 microtubule; GO:0071944 cell periphery; GO:0030054 cell junction; GO:0005737 cytoplasm; GO:0097730 non-motile cilium; GO:0032991 macromolecular complex; GO:0044424 intracellular part; GO:0099512 supramolecular fiber; GO:0099080 supramolecular complex; GO:0005623 cell; GO:0097731 9+0 non-motile cilium; GO:0032279 asymmetric synapse; GO:0043197 d…	GO:0015631 tubulin binding; GO:0005515 protein binding; GO:0008092 cytoskeletal protein binding; GO:0005198 structural molecule activity; GO:0008017 microtubule binding; GO:0005488 binding;	K10429	MAP1; microtubule-associated protein 1		IPR001279;	Metallo-beta-lactamase;
Q15121	Astrocytic phosphoprotein PEA-15 OS=Homo sapiens OX=9606 GN=PEA15 PE=1 SV=2	0.553	Down	0.00086109	PEA15	15.04	cytoplasm	GO:0044700 single organism signaling; GO:0010941 regulation of cell death; GO:0032270 positive regulation of cellular protein metabolic process; GO:0044237 cellular metabolic process; GO:0071900 regulation of protein serine/threonine kinase activity; GO:0008152 metabolic process; GO:0032879 regulation of localization; GO:0044093 positive regulation of molecular function; GO:0014072 response to is…	GO:0043229 intracellular organelle; GO:0043232 intracellular non-membrane-bounded organelle; GO:0044430 cytoskeletal part; GO:0044446 intracellular organelle part; GO:0005737 cytoplasm; GO:0032991 macromolecular complex; GO:0044424 intracellular part; GO:0005875 microtubule associated complex; GO:0005829 cytosol; GO:0005623 cell; GO:0044422 organelle part; GO:0043228 non-membrane-bounded organell…	GO:0005515 protein binding; GO:0005488 binding;				IPR011029; IPR001875;	Death-like domain; Death effector domain;
Q71UM5	40S ribosomal protein S27-like OS=Homo sapiens OX=9606 GN=RPS27L PE=1 SV=3	1.744	Up	0.0177793	RPS27L	9.4771	extracellular	GO:0044700 single organism signaling; GO:0044085 cellular component biogenesis; GO:0010941 regulation of cell death; GO:0022613 ribonucleoprotein complex biogenesis; GO:1902807 negative regulation of cell cycle G1/S phase transition; GO:0006518 peptide metabolic process; GO:0032270 positive regulation of cellular protein metabolic process; GO:0022618 ribonucleoprotein complex assembly; GO:0010608…	GO:0005840 ribosome; GO:0043229 intracellular organelle; GO:0043232 intracellular non-membrane-bounded organelle; GO:0015935 small ribosomal subunit; GO:0044446 intracellular organelle part; GO:0005737 cytoplasm; GO:0032991 macromolecular complex; GO:0044424 intracellular part; GO:0005829 cytosol; GO:0005623 cell; GO:0044422 organelle part; GO:0043228 non-membrane-bounded organelle; GO:0043226 or…	GO:0003723 RNA binding; GO:0090079 translation regulator activity, nucleic acid binding; GO:0043167 ion binding; GO:0061134 peptidase regulator activity; GO:0043028 cysteine-type endopeptidase regulator activity involved in apoptotic process; GO:0016504 peptidase activator activity; GO:0005515 protein binding; GO:0045182 translation regulator activity; GO:0098772 molecular function regulator; GO:…	K02978	RP-S27e, RPS27; small subunit ribosomal protein S27e	hsa03010 Ribosome - Homo sapiens (human);	IPR011332; IPR023407;	Zinc-binding ribosomal protein; Ribosomal protein S27e, zinc-binding domain;
P02749	Beta-2-glycoprotein 1 OS=Homo sapiens OX=9606 GN=APOH PE=1 SV=3	0.575	Down	0.00118475	APOH	38.298	extracellular	GO:0065008 regulation of biological quality; GO:0007596 blood coagulation; GO:0010941 regulation of cell death; GO:0044255 cellular lipid metabolic process; GO:0044237 cellular metabolic process; GO:0010594 regulation of endothelial cell migration; GO:0008285 negative regulation of cell proliferation; GO:0034391 regulation of smooth muscle cell apoptotic process; GO:0008152 metabolic process; GO:…	GO:0034774 secretory granule lumen; GO:0042827 platelet dense granule; GO:0005615 extracellular space; GO:0044421 extracellular region part; GO:0031410 cytoplasmic vesicle; GO:0005737 cytoplasm; GO:0031982 vesicle; GO:0034358 plasma lipoprotein particle; GO:0044433 cytoplasmic vesicle part; GO:0034385 triglyceride-rich plasma lipoprotein particle; GO:0032991 macromolecular complex; GO:0044424 int…	GO:0043167 ion binding; GO:0005515 protein binding; GO:0098772 molecular function regulator; GO:0008201 heparin binding; GO:1901681 sulfur compound binding; GO:0097367 carbohydrate derivative binding; GO:0042802 identical protein binding; GO:0030234 enzyme regulator activity; GO:0005488 binding; GO:0005543 phospholipid binding; GO:0008289 lipid binding; GO:0060229 lipase activator activity; GO:00…	K17305	APOH, B2G1; beta-2-glycoprotein 1	hsa04979 Cholesterol metabolism - Homo sapiens (human);	IPR000436; IPR015104;	Sushi/SCR/CCP domain; Beta-2-glycoprotein-1 fifth domain;
Q14257	Reticulocalbin-2 OS=Homo sapiens OX=9606 GN=RCN2 PE=1 SV=1	0.434	Down	0.048535	RCN2	36.876	extracellular		GO:0005788 endoplasmic reticulum lumen; GO:0043229 intracellular organelle; GO:0005783 endoplasmic reticulum; GO:0043232 intracellular non-membrane-bounded organelle; GO:0005737 cytoplasm; GO:0044446 intracellular organelle part; GO:0031981 nuclear lumen; GO:0012505 endomembrane system; GO:0044424 intracellular part; GO:0005730 nucleolus; GO:0005623 cell; GO:0044422 organelle part; GO:0043228 non…	GO:0046872 metal ion binding; GO:0043169 cation binding; GO:0005515 protein binding; GO:0005509 calcium ion binding; GO:0005488 binding; GO:0043167 ion binding;				IPR002048; IPR011992;	EF-hand domain; EF-hand domain pair;
P18564	Integrin beta-6 OS=Homo sapiens OX=9606 GN=ITGB6 PE=1 SV=2	0.349	Down	4.0777e-05	ITGB6	85.935	extracellular	GO:0044409 entry into host; GO:0050794 regulation of cellular process; GO:0044700 single organism signaling; GO:0016043 cellular component organization; GO:0007166 cell surface receptor signaling pathway; GO:0033627 cell adhesion mediated by integrin; GO:0051806 entry into cell of other organism involved in symbiotic interaction; GO:0019058 viral life cycle; GO:0044699 single-organism process; GO…	GO:0016020 membrane; GO:0044421 extracellular region part; GO:0098636 protein complex involved in cell adhesion; GO:0009897 external side of plasma membrane; GO:0098796 membrane protein complex; GO:0030054 cell junction; GO:0071944 cell periphery; GO:0031982 vesicle; GO:0031224 intrinsic component of membrane; GO:0032991 macromolecular complex; GO:0005887 integral component of plasma membrane; GO…	GO:0050839 cell adhesion molecule binding; GO:0060089 molecular transducer activity; GO:0004872 receptor activity; GO:0005102 receptor binding; GO:0005488 binding; GO:0044877 macromolecular complex binding; GO:0005515 protein binding; GO:0005178 integrin binding; GO:0001618 virus receptor activity; GO:0032403 protein complex binding;	K06589	ITGB6; integrin beta 6	hsa04151 PI3K-Akt signaling pathway - Homo sapiens (human); hsa04510 Focal adhesion - Homo sapiens (human); hsa04512 ECM-receptor interaction - Homo sapiens (human); hsa04810 Regulation of actin cytoskeleton - Homo sapiens (human); hsa05165 Human papillomavirus infection - Homo sapiens (human); hsa05410 Hypertrophic cardiomyopathy (HCM) - Homo sapiens (human); hsa05412 Arrhythmogenic right ventri…	IPR033760; IPR002369; IPR016201; IPR012896; IPR032695; IPR013111; IPR002035; IPR014836;	Integrin beta N-terminal; Integrin beta subunit, VWA domain; PSI domain; Integrin beta subunit, tail; Integrin domain; EGF-like domain, extracellular; von Willebrand factor, type A; Integrin beta subunit, cytoplasmic domain;
Q16204	Coiled-coil domain-containing protein 6 OS=Homo sapiens OX=9606 GN=CCDC6 PE=1 SV=2	0.634	Down	0.046177	CCDC6	53.29	nucleus	GO:0016043 cellular component organization; GO:0007010 cytoskeleton organization; GO:0009987 cellular process; GO:0006996 organelle organization; GO:0071840 cellular component organization or biogenesis;	GO:0005856 cytoskeleton; GO:0043226 organelle; GO:0043229 intracellular organelle; GO:0043232 intracellular non-membrane-bounded organelle; GO:0044464 cell part; GO:0005622 intracellular; GO:0005737 cytoplasm; GO:0044424 intracellular part; GO:0005829 cytosol; GO:0005623 cell; GO:0044444 cytoplasmic part; GO:0043228 non-membrane-bounded organelle;	GO:0019904 protein domain specific binding; GO:0005515 protein binding; GO:0017124 SH3 domain binding; GO:0005200 structural constituent of cytoskeleton; GO:0005198 structural molecule activity; GO:0005488 binding;	K09288	CCDC6, PTC; coiled-coil domain-containing protein 6	hsa05200 Pathways in cancer - Homo sapiens (human); hsa05216 Thyroid cancer - Homo sapiens (human);
Q96CT7	Coiled-coil domain-containing protein 124 OS=Homo sapiens OX=9606 GN=CCDC124 PE=1 SV=1	0.642	Down	0.00194321	CCDC124	25.835	nucleus	GO:0044763 single-organism cellular process; GO:0044699 single-organism process; GO:0051301 cell division; GO:0009987 cellular process; GO:0007049 cell cycle;	GO:0043229 intracellular organelle; GO:0043232 intracellular non-membrane-bounded organelle; GO:0044430 cytoskeletal part; GO:0005737 cytoplasm; GO:0044446 intracellular organelle part; GO:0030496 midbody; GO:0044424 intracellular part; GO:0005623 cell; GO:0044422 organelle part; GO:0043228 non-membrane-bounded organelle; GO:0043226 organelle; GO:0005856 cytoskeleton; GO:0005815 microtubule organ…	GO:0097159 organic cyclic compound binding; GO:1901363 heterocyclic compound binding; GO:0003723 RNA binding; GO:0005488 binding; GO:0003676 nucleic acid binding;				IPR009071;	High mobility group box domain;
P62081	40S ribosomal protein S7 OS=Homo sapiens OX=9606 GN=RPS7 PE=1 SV=1	1.554	Up	0.000138418	RPS7	22.127	cytoplasm	GO:0044085 cellular component biogenesis; GO:0022613 ribonucleoprotein complex biogenesis; GO:0006518 peptide metabolic process; GO:0035148 tube formation; GO:0043009 chordate embryonic development; GO:0044237 cellular metabolic process; GO:0015031 protein transport; GO:0008152 metabolic process; GO:0044033 multi-organism metabolic process; GO:0070972 protein localization to endoplasmic reticulum…	GO:0016020 membrane; GO:0044421 extracellular region part; GO:0030054 cell junction; GO:0015935 small ribosomal subunit; GO:0031982 vesicle; GO:0005737 cytoplasm; GO:0032991 macromolecular complex; GO:0044424 intracellular part; GO:0005623 cell; GO:0044422 organelle part; GO:0043228 non-membrane-bounded organelle; GO:0005856 cytoskeleton; GO:0070062 extracellular exosome; GO:0031974 membrane-encl…	GO:0097159 organic cyclic compound binding; GO:1901363 heterocyclic compound binding; GO:0003723 RNA binding; GO:0008187 poly-pyrimidine tract binding; GO:0005488 binding; GO:0003676 nucleic acid binding; GO:0005515 protein binding; GO:0008266 poly(U) RNA binding; GO:0005198 structural molecule activity; GO:0003735 structural constituent of ribosome; GO:0003727 single-stranded RNA binding;	K02993	RP-S7e, RPS7; small subunit ribosomal protein S7e	hsa03010 Ribosome - Homo sapiens (human);
Q14BN4	Sarcolemmal membrane-associated protein OS=Homo sapiens OX=9606 GN=SLMAP PE=1 SV=1	0.408	Down	9.5125e-05	SLMAP	95.197	peroxisome	GO:0050794 regulation of cellular process; GO:0016043 cellular component organization; GO:0065008 regulation of biological quality; GO:0002028 regulation of sodium ion transport; GO:0003012 muscle system process; GO:0010256 endomembrane system organization; GO:2000021 regulation of ion homeostasis; GO:0044699 single-organism process; GO:0003254 regulation of membrane depolarization; GO:0032844 re…	GO:0005790 smooth endoplasmic reticulum; GO:0043229 intracellular organelle; GO:0016020 membrane; GO:0031226 intrinsic component of plasma membrane; GO:0005783 endoplasmic reticulum; GO:0043232 intracellular non-membrane-bounded organelle; GO:0071944 cell periphery; GO:0044430 cytoskeletal part; GO:0044446 intracellular organelle part; GO:0005737 cytoplasm; GO:0031224 intrinsic component of membr…	GO:0005515 protein binding; GO:0005488 binding;				IPR008984; IPR000253;	SMAD/FHA domain; Forkhead-associated (FHA) domain;
Q08722	Leukocyte surface antigen CD47 OS=Homo sapiens OX=9606 GN=CD47 PE=1 SV=1	0.654	Down	0.0018991	CD47	35.213	plasma membrane	GO:0050863 regulation of T cell activation; GO:0044700 single organism signaling; GO:0060627 regulation of vesicle-mediated transport; GO:0002694 regulation of leukocyte activation; GO:0045321 leukocyte activation; GO:0051674 localization of cell; GO:0007166 cell surface receptor signaling pathway; GO:0044699 single-organism process; GO:0051249 regulation of lymphocyte activation; GO:0031347 regu…	GO:0016020 membrane; GO:0044421 extracellular region part; GO:0031090 organelle membrane; GO:0031410 cytoplasmic vesicle; GO:0071944 cell periphery; GO:0031982 vesicle; GO:0005737 cytoplasm; GO:0044433 cytoplasmic vesicle part; GO:0031224 intrinsic component of membrane; GO:0044424 intracellular part; GO:0005887 integral component of plasma membrane; GO:0005623 cell; GO:0044422 organelle part; GO…	GO:0038023 signaling receptor activity; GO:0060089 molecular transducer activity; GO:0004872 receptor activity; GO:0070053 thrombospondin receptor activity; GO:0005488 binding; GO:0005515 protein binding; GO:0004871 signal transducer activity;	K06266	CD47; CD47 antigen (Rh-related antigen, integrin-associated signal transducer)	hsa04512 ECM-receptor interaction - Homo sapiens (human);	IPR013147; IPR007110; IPR013783; IPR013270;	CD47 transmembrane; Immunoglobulin-like domain; Immunoglobulin-like fold; CD47 immunoglobulin-like;
P13804	Electron transfer flavoprotein subunit alpha, mitochondrial OS=Homo sapiens OX=9606 GN=ETFA PE=1 SV=1	1.688	Up	0.028141	ETFA	35.079	mitochondria	GO:0034440 lipid oxidation; GO:0044699 single-organism process; GO:0022904 respiratory electron transport chain; GO:0044255 cellular lipid metabolic process; GO:0044237 cellular metabolic process; GO:0071704 organic substance metabolic process; GO:0008152 metabolic process; GO:0006091 generation of precursor metabolites and energy; GO:0030258 lipid modification; GO:0044248 cellular catabolic proc…	GO:0005759 mitochondrial matrix; GO:0043229 intracellular organelle; GO:0044421 extracellular region part; GO:0044429 mitochondrial part; GO:0005737 cytoplasm; GO:0044446 intracellular organelle part; GO:0031982 vesicle; GO:0044424 intracellular part; GO:0005623 cell; GO:0005576 extracellular region; GO:0044422 organelle part; GO:0005739 mitochondrion; GO:0043231 intracellular membrane-bounded or…	GO:1901265 nucleoside phosphate binding; GO:0050660 flavin adenine dinucleotide binding; GO:0043167 ion binding; GO:0005515 protein binding; GO:0000166 nucleotide binding; GO:0048037 cofactor binding; GO:0016491 oxidoreductase activity; GO:0009055 electron carrier activity; GO:1901363 heterocyclic compound binding; GO:0097159 organic cyclic compound binding; GO:0003824 catalytic activity; GO:0005…	K03522	fixB, etfA; electron transfer flavoprotein alpha subunit		IPR014729; IPR014731; IPR033947; IPR014730; IPR029035;	Rossmann-like alpha/beta/alpha sandwich fold; Electron transfer flavoprotein, alpha subunit, C-terminal; Electron transfer flavoprotein, alpha subunit, N-terminal; Electron transfer flavoprotein, alpha/beta-subunit, N-terminal; DHS-like NAD/FAD-binding domain;
P40855	Peroxisomal biogenesis factor 19 OS=Homo sapiens OX=9606 GN=PEX19 PE=1 SV=1	0.645	Down	0.022338	PEX19	32.806	cytoplasm	GO:0044085 cellular component biogenesis; GO:0046907 intracellular transport; GO:0016557 peroxisome membrane biogenesis; GO:0016043 cellular component organization; GO:0065008 regulation of biological quality; GO:0015919 peroxisomal membrane transport; GO:0072594 establishment of protein localization to organelle; GO:0017038 protein import; GO:0048285 organelle fission; GO:0061077 chaperone-media…	GO:0016020 membrane; GO:0098862 cluster of actin-based cell projections; GO:0005903 brush border; GO:0031090 organelle membrane; GO:0071944 cell periphery; GO:0005737 cytoplasm; GO:0032991 macromolecular complex; GO:0044438 microbody part; GO:0031224 intrinsic component of membrane; GO:0044424 intracellular part; GO:0005623 cell; GO:0044422 organelle part; GO:0005778 peroxisomal membrane; GO:0031…	GO:0005048 signal sequence binding; GO:0047485 protein N-terminus binding; GO:0042277 peptide binding; GO:0051117 ATPase binding; GO:0005488 binding; GO:0000268 peroxisome targeting sequence binding; GO:0005515 protein binding; GO:0033218 amide binding; GO:0019899 enzyme binding; GO:0033328 peroxisome membrane targeting sequence binding; GO:0036105 peroxisome membrane class-1 targeting sequence b…	K13337	PEX19; peroxin-19	hsa04146 Peroxisome - Homo sapiens (human);
P62753	40S ribosomal protein S6 OS=Homo sapiens OX=9606 GN=RPS6 PE=1 SV=1	1.585	Up	0.00095665	RPS6	28.68	cytoplasm	GO:0044085 cellular component biogenesis; GO:0044700 single organism signaling; GO:0022613 ribonucleoprotein complex biogenesis; GO:0010941 regulation of cell death; GO:0065008 regulation of biological quality; GO:0045321 leukocyte activation; GO:0006518 peptide metabolic process; GO:0022414 reproductive process; GO:0002262 myeloid cell homeostasis; GO:0042593 glucose homeostasis; GO:0044237 cell…	GO:0016020 membrane; GO:0030425 dendrite; GO:0015935 small ribosomal subunit; GO:0005737 cytoplasm; GO:0032991 macromolecular complex; GO:0044424 intracellular part; GO:0005623 cell; GO:0036464 cytoplasmic ribonucleoprotein granule; GO:0044422 organelle part; GO:0043228 non-membrane-bounded organelle; GO:0031974 membrane-enclosed lumen; GO:0005654 nucleoplasm; GO:0070013 intracellular organelle l…	GO:0097159 organic cyclic compound binding; GO:1901363 heterocyclic compound binding; GO:0003723 RNA binding; GO:0005488 binding; GO:0003676 nucleic acid binding; GO:0019901 protein kinase binding; GO:0005515 protein binding; GO:0019900 kinase binding; GO:0005198 structural molecule activity; GO:0003735 structural constituent of ribosome; GO:0019899 enzyme binding;	K02991	RP-S6e, RPS6; small subunit ribosomal protein S6e	hsa01521 EGFR tyrosine kinase inhibitor resistance - Homo sapiens (human); hsa03010 Ribosome - Homo sapiens (human); hsa04066 HIF-1 signaling pathway - Homo sapiens (human); hsa04150 mTOR signaling pathway - Homo sapiens (human); hsa04151 PI3K-Akt signaling pathway - Homo sapiens (human); hsa04371 Apelin signaling pathway - Homo sapiens (human); hsa04714 Thermogenesis - Homo sapiens (human); hsa0…
Q9UMS6	Synaptopodin-2 OS=Homo sapiens OX=9606 GN=SYNPO2 PE=1 SV=2	0.501	Down	0.00037852	SYNPO2	117.51	nucleus	GO:0050794 regulation of cellular process; GO:0051495 positive regulation of cytoskeleton organization; GO:0032956 regulation of actin cytoskeleton organization; GO:0032231 regulation of actin filament bundle assembly; GO:0048522 positive regulation of cellular process; GO:0033043 regulation of organelle organization; GO:0044087 regulation of cellular component biogenesis; GO:0032970 regulation o…	GO:0030054 cell junction; GO:0030016 myofibril; GO:0005737 cytoplasm; GO:0099512 supramolecular fiber; GO:0044424 intracellular part; GO:0030018 Z disc; GO:0099080 supramolecular complex; GO:0005623 cell; GO:0031674 I band; GO:0044422 organelle part; GO:0043228 non-membrane-bounded organelle; GO:0005856 cytoskeleton; GO:0005925 focal adhesion; GO:0005622 intracellular; GO:0044464 cell part; GO:00…	GO:0008092 cytoskeletal protein binding; GO:0005488 binding; GO:0042805 actinin binding; GO:0003779 actin binding; GO:0071889 14-3-3 protein binding; GO:0005515 protein binding; GO:0051393 alpha-actinin binding; GO:0051371 muscle alpha-actinin binding;				IPR001478;	PDZ domain;
P27169	Serum paraoxonase/arylesterase 1 OS=Homo sapiens OX=9606 GN=PON1 PE=1 SV=3	0.573	Down	0.00072231	PON1	39.731	extracellular	GO:0046470 phosphatidylcholine metabolic process; GO:0001101 response to acid chemical; GO:0046486 glycerolipid metabolic process; GO:0032371 regulation of sterol transport; GO:0006066 alcohol metabolic process; GO:1901568 fatty acid derivative metabolic process; GO:0044699 single-organism process; GO:0044255 cellular lipid metabolic process; GO:0044237 cellular metabolic process; GO:0006796 phos…	GO:0043229 intracellular organelle; GO:0005615 extracellular space; GO:0044421 extracellular region part; GO:0031982 vesicle; GO:0034358 plasma lipoprotein particle; GO:0032991 macromolecular complex; GO:0044424 intracellular part; GO:0034364 high-density lipoprotein particle; GO:0005623 cell; GO:0005576 extracellular region; GO:0043231 intracellular membrane-bounded organelle; GO:0043226 organel…	GO:0004063 aryldialkylphosphatase activity; GO:0052689 carboxylic ester hydrolase activity; GO:0102007 acyl-L-homoserine-lactone lactonohydrolase activity; GO:0016791 phosphatase activity; GO:0043167 ion binding; GO:0046983 protein dimerization activity; GO:0005515 protein binding; GO:0016787 hydrolase activity; GO:0042802 identical protein binding; GO:0004064 arylesterase activity; GO:0042578 ph…	K01045	PON; arylesterase / paraoxonase [EC:3.1.1.2 3.1.8.1]		IPR011042;	Six-bladed beta-propeller, TolB-like;
P54868	Hydroxymethylglutaryl-CoA synthase, mitochondrial OS=Homo sapiens OX=9606 GN=HMGCS2 PE=1 SV=1	1.621	Up	0.01774	HMGCS2	56.635	mitochondria	GO:1901615 organic hydroxy compound metabolic process; GO:1902652 secondary alcohol metabolic process; GO:0006066 alcohol metabolic process; GO:1902653 secondary alcohol biosynthetic process; GO:0044699 single-organism process; GO:0009058 biosynthetic process; GO:0044255 cellular lipid metabolic process; GO:0016125 sterol metabolic process; GO:0044237 cellular metabolic process; GO:0071704 organi…	GO:0016020 membrane; GO:0005759 mitochondrial matrix; GO:0043229 intracellular organelle; GO:0044429 mitochondrial part; GO:0031090 organelle membrane; GO:0031967 organelle envelope; GO:0005737 cytoplasm; GO:0044446 intracellular organelle part; GO:0044424 intracellular part; GO:0005623 cell; GO:0005739 mitochondrion; GO:0044422 organelle part; GO:0005740 mitochondrial envelope; GO:0031974 membra…	GO:0004421 hydroxymethylglutaryl-CoA synthase activity; GO:0016746 transferase activity, transferring acyl groups; GO:0003824 catalytic activity; GO:0016740 transferase activity; GO:0046912 transferase activity, transferring acyl groups, acyl groups converted into alkyl on transfer;	K01641	E2.3.3.10; hydroxymethylglutaryl-CoA synthase [EC:2.3.3.10]	hsa00072 Synthesis and degradation of ketone bodies - Homo sapiens (human); hsa00280 Valine, leucine and isoleucine degradation - Homo sapiens (human); hsa00650 Butanoate metabolism - Homo sapiens (human); hsa00900 Terpenoid backbone biosynthesis - Homo sapiens (human); hsa01100 Metabolic pathways - Homo sapiens (human); hsa03320 PPAR signaling pathway - Homo sapiens (human);	IPR013746; IPR016039; IPR013528;	Hydroxymethylglutaryl-coenzyme A synthase C-terminal domain; Thiolase-like; Hydroxymethylglutaryl-coenzyme A synthase, N-terminal;
P06702	Protein S100-A9 OS=Homo sapiens OX=9606 GN=S100A9 PE=1 SV=1	3.373	Up	0.000138439	S100A9	13.242	cytoplasm	GO:0044700 single organism signaling; GO:0010941 regulation of cell death; GO:0010608 posttranscriptional regulation of gene expression; GO:0098542 defense response to other organism; GO:0002793 positive regulation of peptide secretion; GO:0031347 regulation of defense response; GO:0006914 autophagy; GO:0044237 cellular metabolic process; GO:0045927 positive regulation of growth; GO:0009607 respo…	GO:0016020 membrane; GO:0034774 secretory granule lumen; GO:0005615 extracellular space; GO:0044421 extracellular region part; GO:0031410 cytoplasmic vesicle; GO:0071944 cell periphery; GO:0030054 cell junction; GO:0031982 vesicle; GO:0005737 cytoplasm; GO:0044433 cytoplasmic vesicle part; GO:0044424 intracellular part; GO:0005623 cell; GO:0044422 organelle part; GO:0043228 non-membrane-bounded o…	GO:0036041 long-chain fatty acid binding; GO:0005102 receptor binding; GO:0050544 arachidonic acid binding; GO:0043167 ion binding; GO:0050543 icosatetraenoic acid binding; GO:0016209 antioxidant activity; GO:0035325 Toll-like receptor binding; GO:0015631 tubulin binding; GO:0043177 organic acid binding; GO:0005515 protein binding; GO:0008270 zinc ion binding; GO:0033293 monocarboxylic acid bindi…	K21128	S100A9; protein S100-A9	hsa04657 IL-17 signaling pathway - Homo sapiens (human);	IPR002048; IPR011992; IPR013787;	EF-hand domain; EF-hand domain pair; S100/CaBP-9k-type, calcium binding, subdomain;
P42167	Lamina-associated polypeptide 2, isoforms beta/gamma OS=Homo sapiens OX=9606 GN=TMPO PE=1 SV=2	0.647	Down	0.0043967	TMPO	50.67	cytoplasm		GO:0043229 intracellular organelle; GO:0016020 membrane; GO:0031090 organelle membrane; GO:0005635 nuclear envelope; GO:0005737 cytoplasm; GO:0044446 intracellular organelle part; GO:0031967 organelle envelope; GO:0031224 intrinsic component of membrane; GO:0012505 endomembrane system; GO:0044424 intracellular part; GO:0005623 cell; GO:0016021 integral component of membrane; GO:0044422 organelle …	GO:0097159 organic cyclic compound binding; GO:1901363 heterocyclic compound binding; GO:0003677 DNA binding; GO:0005521 lamin binding; GO:0005488 binding; GO:0003676 nucleic acid binding; GO:0005515 protein binding;				IPR013146; IPR011015; IPR003887;	LEM-like domain; LEM/LEM-like domain; LEM domain;
Q9NX40	OCIA domain-containing protein 1 OS=Homo sapiens OX=9606 GN=OCIAD1 PE=1 SV=1	0.591	Down	0.00035665	OCIAD1	27.626	nucleus		GO:0097708 intracellular vesicle; GO:0043229 intracellular organelle; GO:0016020 membrane; GO:0031410 cytoplasmic vesicle; GO:0005737 cytoplasm; GO:0031982 vesicle; GO:0012505 endomembrane system; GO:0044424 intracellular part; GO:0005623 cell; GO:0005739 mitochondrion; GO:0043226 organelle; GO:0043231 intracellular membrane-bounded organelle; GO:0005622 intracellular; GO:0044464 cell part; GO:00…	GO:0005515 protein binding; GO:0005488 binding;				IPR009764;	Ovarian carcinoma immunoreactive antigen;
Q9H9S4	Calcium-binding protein 39-like OS=Homo sapiens OX=9606 GN=CAB39L PE=1 SV=3	1.504	Up	0.026541	CAB39L	39.087	cytoplasm	GO:0050794 regulation of cellular process; GO:0045786 negative regulation of cell cycle; GO:0050789 regulation of biological process; GO:0007050 cell cycle arrest; GO:0044763 single-organism cellular process; GO:0044699 single-organism process; GO:0022402 cell cycle process; GO:0048523 negative regulation of cellular process; GO:0048519 negative regulation of biological process; GO:0009987 cellul…	GO:0070062 extracellular exosome; GO:0043226 organelle; GO:0044421 extracellular region part; GO:0044464 cell part; GO:0005622 intracellular; GO:0005737 cytoplasm; GO:0031982 vesicle; GO:1903561 extracellular vesicle; GO:0044424 intracellular part; GO:0005623 cell; GO:0005829 cytosol; GO:0043227 membrane-bounded organelle; GO:0005576 extracellular region; GO:0043230 extracellular organelle; GO:00…	GO:0005515 protein binding; GO:0005488 binding;	K08272	CAB39, MO25; calcium binding protein 39	hsa04150 mTOR signaling pathway - Homo sapiens (human); hsa04152 AMPK signaling pathway - Homo sapiens (human);	IPR011989; IPR016024;	Armadillo-like helical; Armadillo-type fold;
O95810	Caveolae-associated protein 2 OS=Homo sapiens OX=9606 GN=CAVIN2 PE=1 SV=3	0.551	Down	0.0021827	CAVIN2	47.173	cytoplasm		GO:0016020 membrane; GO:0098857 membrane microdomain; GO:0071944 cell periphery; GO:0005737 cytoplasm; GO:0005901 caveola; GO:0044424 intracellular part; GO:0005829 cytosol; GO:0005623 cell; GO:0005886 plasma membrane; GO:0044459 plasma membrane part; GO:0098590 plasma membrane region; GO:0005622 intracellular; GO:0044464 cell part; GO:0044425 membrane part; GO:0044853 plasma membrane raft; GO:00…	GO:0072341 modified amino acid binding; GO:0005488 binding; GO:0019901 protein kinase binding; GO:0005543 phospholipid binding; GO:0043167 ion binding; GO:0008289 lipid binding; GO:0005080 protein kinase C binding; GO:0043168 anion binding; GO:0005515 protein binding; GO:0019900 kinase binding; GO:0001786 phosphatidylserine binding; GO:0019899 enzyme binding;
Q06210	Glutamine--fructose-6-phosphate aminotransferase [isomerizing] 1 OS=Homo sapiens OX=9606 GN=GFPT1 PE=1 SV=3	1.67	Up	0.037276	GFPT1	78.806	mitochondria	GO:0009226 nucleotide-sugar biosynthetic process; GO:0044700 single organism signaling; GO:0044699 single-organism process; GO:0009058 biosynthetic process; GO:0006002 fructose 6-phosphate metabolic process; GO:0044237 cellular metabolic process; GO:0006796 phosphate-containing compound metabolic process; GO:0030968 endoplasmic reticulum unfolded protein response; GO:0007165 signal transduction; …	GO:0044421 extracellular region part; GO:0031982 vesicle; GO:0005737 cytoplasm; GO:0044424 intracellular part; GO:0005829 cytosol; GO:0005623 cell; GO:0005576 extracellular region; GO:0043226 organelle; GO:0070062 extracellular exosome; GO:0005622 intracellular; GO:0044464 cell part; GO:1903561 extracellular vesicle; GO:0043227 membrane-bounded organelle; GO:0043230 extracellular organelle; GO:00…	GO:0016769 transferase activity, transferring nitrogenous groups; GO:0097367 carbohydrate derivative binding; GO:0070548 L-glutamine aminotransferase activity; GO:0003824 catalytic activity; GO:0005488 binding; GO:0030246 carbohydrate binding; GO:0008483 transaminase activity; GO:0016740 transferase activity; GO:0004360 glutamine-fructose-6-phosphate transaminase (isomerizing) activity;	K00820	glmS, GFPT; glucosamine---fructose-6-phosphate aminotransferase (isomerizing) [EC:2.6.1.16]	hsa00250 Alanine, aspartate and glutamate metabolism - Homo sapiens (human); hsa00520 Amino sugar and nucleotide sugar metabolism - Homo sapiens (human); hsa01100 Metabolic pathways - Homo sapiens (human); hsa04931 Insulin resistance - Homo sapiens (human);	IPR029055; IPR001347; IPR017932;	Nucleophile aminohydrolases, N-terminal; Sugar isomerase (SIS); Glutamine amidotransferase type 2 domain;
P15880	40S ribosomal protein S2 OS=Homo sapiens OX=9606 GN=RPS2 PE=1 SV=2	1.568	Up	0.00065769	RPS2	31.324	cytoplasm	GO:0044085 cellular component biogenesis; GO:0022613 ribonucleoprotein complex biogenesis; GO:0072594 establishment of protein localization to organelle; GO:0006518 peptide metabolic process; GO:0009058 biosynthetic process; GO:0044764 multi-organism cellular process; GO:0044237 cellular metabolic process; GO:0015031 protein transport; GO:0032259 methylation; GO:0051234 establishment of localizat…	GO:0016020 membrane; GO:0044421 extracellular region part; GO:0030054 cell junction; GO:0031982 vesicle; GO:0015935 small ribosomal subunit; GO:0005737 cytoplasm; GO:0032991 macromolecular complex; GO:0044424 intracellular part; GO:0005623 cell; GO:0044422 organelle part; GO:0043228 non-membrane-bounded organelle; GO:0031974 membrane-enclosed lumen; GO:0070062 extracellular exosome; GO:0005654 nu…	GO:0097159 organic cyclic compound binding; GO:1901363 heterocyclic compound binding; GO:0050839 cell adhesion molecule binding; GO:0003729 mRNA binding; GO:0003723 RNA binding; GO:0019838 growth factor binding; GO:0005488 binding; GO:0045296 cadherin binding; GO:0003676 nucleic acid binding; GO:0005515 protein binding; GO:0017134 fibroblast growth factor binding; GO:0005198 structural molecule a…	K02981	RP-S2e, RPS2; small subunit ribosomal protein S2e	hsa03010 Ribosome - Homo sapiens (human);	IPR014720; IPR005324; IPR020568; IPR014721; IPR013810;	Double-stranded RNA-binding domain; Ribosomal protein S5, C-terminal; Ribosomal protein S5 domain 2-type fold; Ribosomal protein S5 domain 2-type fold, subgroup; Ribosomal protein S5, N-terminal;
Q01844	RNA-binding protein EWS OS=Homo sapiens OX=9606 GN=EWSR1 PE=1 SV=1	0.543	Down	0.0050991	EWSR1	68.477	nucleus	GO:0050794 regulation of cellular process; GO:0006725 cellular aromatic compound metabolic process; GO:0097659 nucleic acid-templated transcription; GO:0060255 regulation of macromolecule metabolic process; GO:0019219 regulation of nucleobase-containing compound metabolic process; GO:0009058 biosynthetic process; GO:0044237 cellular metabolic process; GO:0071704 organic substance metabolic proces…	GO:0043229 intracellular organelle; GO:0016020 membrane; GO:0043232 intracellular non-membrane-bounded organelle; GO:0071944 cell periphery; GO:0044446 intracellular organelle part; GO:0005737 cytoplasm; GO:0031981 nuclear lumen; GO:0044424 intracellular part; GO:0005730 nucleolus; GO:0005623 cell; GO:0044422 organelle part; GO:0005886 plasma membrane; GO:0043228 non-membrane-bounded organelle; G…	GO:0097159 organic cyclic compound binding; GO:1901363 heterocyclic compound binding; GO:0003723 RNA binding; GO:1901265 nucleoside phosphate binding; GO:0042802 identical protein binding; GO:0046914 transition metal ion binding; GO:0005488 binding; GO:0043167 ion binding; GO:0003676 nucleic acid binding; GO:0046872 metal ion binding; GO:0043169 cation binding; GO:0005515 protein binding; GO:0000…	K13209	EWSR1; RNA-binding protein EWS	hsa05202 Transcriptional misregulation in cancer - Homo sapiens (human);	IPR000504; IPR012677; IPR001876;	RNA recognition motif domain; Nucleotide-binding alpha-beta plait domain; Zinc finger, RanBP2-type;
P30536	Translocator protein OS=Homo sapiens OX=9606 GN=TSPO PE=1 SV=3	1.859	Up	0.0053819	TSPO	18.828	mitochondria	GO:0044700 single organism signaling; GO:0010941 regulation of cell death; GO:0048732 gland development; GO:0032371 regulation of sterol transport; GO:0014013 regulation of gliogenesis; GO:0045980 negative regulation of nucleotide metabolic process; GO:0032680 regulation of tumor necrosis factor production; GO:0010821 regulation of mitochondrion organization; GO:0044237 cellular metabolic process…	GO:0016020 membrane; GO:0019867 outer membrane; GO:0044421 extracellular region part; GO:0031090 organelle membrane; GO:0005737 cytoplasm; GO:0031982 vesicle; GO:0031224 intrinsic component of membrane; GO:0044424 intracellular part; GO:0005623 cell; GO:0044422 organelle part; GO:0005740 mitochondrial envelope; GO:0070062 extracellular exosome; GO:0044425 membrane part; GO:0005622 intracellular; …	GO:0038023 signaling receptor activity; GO:0015485 cholesterol binding; GO:0032934 sterol binding; GO:0042562 hormone binding; GO:0005515 protein binding; GO:0004871 signal transducer activity; GO:0005496 steroid binding; GO:0030594 neurotransmitter receptor activity; GO:0097159 organic cyclic compound binding; GO:0060089 molecular transducer activity; GO:0005497 androgen binding; GO:0004872 rece…	K05770	TSPO, BZRP; translocator protein	hsa04080 Neuroactive ligand-receptor interaction - Homo sapiens (human); hsa04979 Cholesterol metabolism - Homo sapiens (human); hsa05166 Human T-cell leukemia virus 1 infection - Homo sapiens (human);
P30837	Aldehyde dehydrogenase X, mitochondrial OS=Homo sapiens OX=9606 GN=ALDH1B1 PE=1 SV=3	1.727	Up	0.0027043	ALDH1B1	57.206	mitochondria	GO:0006069 ethanol oxidation; GO:1901615 organic hydroxy compound metabolic process; GO:0044712 single-organism catabolic process; GO:0006066 alcohol metabolic process; GO:0055114 oxidation-reduction process; GO:0044281 small molecule metabolic process; GO:0034310 primary alcohol catabolic process; GO:0044699 single-organism process; GO:0044282 small molecule catabolic process; GO:0046164 alcohol…	GO:0005759 mitochondrial matrix; GO:0043229 intracellular organelle; GO:0044429 mitochondrial part; GO:0005737 cytoplasm; GO:0044446 intracellular organelle part; GO:0031981 nuclear lumen; GO:0044424 intracellular part; GO:0005623 cell; GO:0044422 organelle part; GO:0005739 mitochondrion; GO:0043226 organelle; GO:0043231 intracellular membrane-bounded organelle; GO:0031974 membrane-enclosed lumen…	GO:0016620 oxidoreductase activity, acting on the aldehyde or oxo group of donors, NAD or NADP as acceptor; GO:0003824 catalytic activity; GO:0004029 aldehyde dehydrogenase (NAD) activity; GO:0016491 oxidoreductase activity; GO:0016903 oxidoreductase activity, acting on the aldehyde or oxo group of donors;	K00128	ALDH; aldehyde dehydrogenase (NAD+) [EC:1.2.1.3]	hsa00010 Glycolysis / Gluconeogenesis - Homo sapiens (human); hsa00053 Ascorbate and aldarate metabolism - Homo sapiens (human); hsa00071 Fatty acid degradation - Homo sapiens (human); hsa00280 Valine, leucine and isoleucine degradation - Homo sapiens (human); hsa00310 Lysine degradation - Homo sapiens (human); hsa00330 Arginine and proline metabolism - Homo sapiens (human); hsa00340 Histidine me…	IPR016161; IPR015590; IPR016162; IPR016163;	Aldehyde/histidinol dehydrogenase; Aldehyde dehydrogenase domain; Aldehyde dehydrogenase N-terminal domain; Aldehyde dehydrogenase, C-terminal;
P08473	Neprilysin OS=Homo sapiens OX=9606 GN=MME PE=1 SV=2	0.511	Down	0.013837	MME	85.513	plasma membrane	GO:0065008 regulation of biological quality; GO:0045321 leukocyte activation; GO:0006518 peptide metabolic process; GO:0048869 cellular developmental process; GO:0034644 cellular response to UV; GO:0016486 peptide hormone processing; GO:0044699 single-organism process; GO:0016485 protein processing; GO:0060177 regulation of angiotensin metabolic process; GO:0071345 cellular response to cytokine s…	GO:0016020 membrane; GO:0030425 dendrite; GO:0044421 extracellular region part; GO:0098862 cluster of actin-based cell projections; GO:0005903 brush border; GO:0031090 organelle membrane; GO:0031410 cytoplasmic vesicle; GO:0030054 cell junction; GO:0071944 cell periphery; GO:0031982 vesicle; GO:0005737 cytoplasm; GO:0044433 cytoplasmic vesicle part; GO:0031224 intrinsic component of membrane; GO:…	GO:0004175 endopeptidase activity; GO:0008238 exopeptidase activity; GO:0004222 metalloendopeptidase activity; GO:0008233 peptidase activity; GO:0046914 transition metal ion binding; GO:0042277 peptide binding; GO:0003824 catalytic activity; GO:0005488 binding; GO:0043167 ion binding; GO:0043169 cation binding; GO:0046872 metal ion binding; GO:0070011 peptidase activity, acting on L-amino acid pe…	K01389	MME, CD10; neprilysin [EC:3.4.24.11]	hsa04614 Renin-angiotensin system - Homo sapiens (human); hsa04640 Hematopoietic cell lineage - Homo sapiens (human); hsa04974 Protein digestion and absorption - Homo sapiens (human); hsa05010 Alzheimer disease - Homo sapiens (human);	IPR024079; IPR008753; IPR018497;	Metallopeptidase, catalytic domain; Peptidase M13, N-terminal domain; Peptidase M13, C-terminal domain;
Q96Q06	Perilipin-4 OS=Homo sapiens OX=9606 GN=PLIN4 PE=1 SV=2	0.449	Down	0.000177388	PLIN4	134.43	mitochondria		GO:0016020 membrane; GO:0043229 intracellular organelle; GO:0043232 intracellular non-membrane-bounded organelle; GO:0071944 cell periphery; GO:0005737 cytoplasm; GO:0044424 intracellular part; GO:0005829 cytosol; GO:0005623 cell; GO:0005886 plasma membrane; GO:0043228 non-membrane-bounded organelle; GO:0043226 organelle; GO:0043231 intracellular membrane-bounded organelle; GO:0005622 intracellul…		K20254	PLIN4; perilipin-4	hsa03320 PPAR signaling pathway - Homo sapiens (human);
P19367	Hexokinase-1 OS=Homo sapiens OX=9606 GN=HK1 PE=1 SV=3	1.539	Up	0.000124532	HK1	102.48	cytoplasm	GO:0046365 monosaccharide catabolic process; GO:0006757 ATP generation from ADP; GO:0009116 nucleoside metabolic process; GO:0042278 purine nucleoside metabolic process; GO:0065008 regulation of biological quality; GO:0072594 establishment of protein localization to organelle; GO:0006165 nucleoside diphosphate phosphorylation; GO:0046031 ADP metabolic process; GO:0019362 pyridine nucleotide metab…	GO:0016020 membrane; GO:0019867 outer membrane; GO:0031090 organelle membrane; GO:0098857 membrane microdomain; GO:0005737 cytoplasm; GO:0036126 sperm flagellum; GO:0097729 9+2 motile cilium; GO:0044424 intracellular part; GO:0005623 cell; GO:0044422 organelle part; GO:0005740 mitochondrial envelope; GO:0044441 ciliary part; GO:0044425 membrane part; GO:0005622 intracellular; GO:0044464 cell part…	GO:1901265 nucleoside phosphate binding; GO:0016773 phosphotransferase activity, alcohol group as acceptor; GO:0005515 protein binding; GO:0048029 monosaccharide binding; GO:0097159 organic cyclic compound binding; GO:1901363 heterocyclic compound binding; GO:0016301 kinase activity; GO:0008865 fructokinase activity; GO:0032553 ribonucleotide binding; GO:0003824 catalytic activity; GO:0005488 bin…	K00844	HK; hexokinase [EC:2.7.1.1]	hsa00010 Glycolysis / Gluconeogenesis - Homo sapiens (human); hsa00051 Fructose and mannose metabolism - Homo sapiens (human); hsa00052 Galactose metabolism - Homo sapiens (human); hsa00500 Starch and sucrose metabolism - Homo sapiens (human); hsa00520 Amino sugar and nucleotide sugar metabolism - Homo sapiens (human); hsa00524 Neomycin, kanamycin and gentamicin biosynthesis - Homo sapiens (human…	IPR022672; IPR022673;	Hexokinase, N-terminal; Hexokinase, C-terminal;
P53618	Coatomer subunit beta OS=Homo sapiens OX=9606 GN=COPB1 PE=1 SV=3	1.614	Up	0.0034434	COPB1	107.14	cytoskeleton	GO:0046907 intracellular transport; GO:0045321 leukocyte activation; GO:0002283 neutrophil activation involved in immune response; GO:0002252 immune effector process; GO:0044699 single-organism process; GO:0048193 Golgi vesicle transport; GO:0044764 multi-organism cellular process; GO:0050896 response to stimulus; GO:0015031 protein transport; GO:0051234 establishment of localization; GO:0051649 …	GO:0016020 membrane; GO:0005783 endoplasmic reticulum; GO:0042175 nuclear outer membrane-endoplasmic reticulum membrane network; GO:0031090 organelle membrane; GO:0031410 cytoplasmic vesicle; GO:0098796 membrane protein complex; GO:0071944 cell periphery; GO:0030137 COPI-coated vesicle; GO:0030660 Golgi-associated vesicle membrane; GO:0005737 cytoplasm; GO:0031982 vesicle; GO:0044433 cytoplasmic …	GO:0005515 protein binding; GO:0005198 structural molecule activity; GO:0005488 binding;	K17301	COPB1, SEC26; coatomer subunit beta		IPR011710; IPR011989; IPR029446; IPR016024; IPR002553;	Coatomer beta subunit, C-terminal; Armadillo-like helical; Coatomer beta subunit, appendage platform domain; Armadillo-type fold; Clathrin/coatomer adaptor, adaptin-like, N-terminal;
Q12905	Interleukin enhancer-binding factor 2 OS=Homo sapiens OX=9606 GN=ILF2 PE=1 SV=2	1.608	Up	0.020284	ILF2	43.062	cytoplasm	GO:0045321 leukocyte activation; GO:0097659 nucleic acid-templated transcription; GO:0009891 positive regulation of biosynthetic process; GO:0044699 single-organism process; GO:0009058 biosynthetic process; GO:0044237 cellular metabolic process; GO:0051234 establishment of localization; GO:2001141 regulation of RNA biosynthetic process; GO:0008152 metabolic process; GO:0009893 positive regulation…	GO:0034774 secretory granule lumen; GO:0016020 membrane; GO:1904724 tertiary granule lumen; GO:0031410 cytoplasmic vesicle; GO:0005737 cytoplasm; GO:0031982 vesicle; GO:0044433 cytoplasmic vesicle part; GO:0032991 macromolecular complex; GO:0044424 intracellular part; GO:0005623 cell; GO:1904813 ficolin-1-rich granule lumen; GO:0044422 organelle part; GO:0043228 non-membrane-bounded organelle; GO…	GO:0003677 DNA binding; GO:0003723 RNA binding; GO:0005524 ATP binding; GO:1901265 nucleoside phosphate binding; GO:0003725 double-stranded RNA binding; GO:0001882 nucleoside binding; GO:0043167 ion binding; GO:0005515 protein binding; GO:0000166 nucleotide binding; GO:1901363 heterocyclic compound binding; GO:0097159 organic cyclic compound binding; GO:0032549 ribonucleoside binding; GO:0097367 …	K13089	ILF2; interleukin enhancer-binding factor 2		IPR006116; IPR006561;	2-5-oligoadenylate synthetase, N-terminal; DZF domain;
P15144	Aminopeptidase N OS=Homo sapiens OX=9606 GN=ANPEP PE=1 SV=4	2.338	Up	5.7125e-05	ANPEP	109.54	endoplasmic reticulum	GO:0044409 entry into host; GO:0044700 single organism signaling; GO:0065008 regulation of biological quality; GO:0045321 leukocyte activation; GO:0006518 peptide metabolic process; GO:0001568 blood vessel development; GO:0048869 cellular developmental process; GO:0044699 single-organism process; GO:0044764 multi-organism cellular process; GO:0044237 cellular metabolic process; GO:0051234 establi…	GO:0016020 membrane; GO:0005615 extracellular space; GO:0044421 extracellular region part; GO:0009897 external side of plasma membrane; GO:0031410 cytoplasmic vesicle; GO:0031090 organelle membrane; GO:0071944 cell periphery; GO:0031982 vesicle; GO:0005737 cytoplasm; GO:0044433 cytoplasmic vesicle part; GO:0031224 intrinsic component of membrane; GO:0044424 intracellular part; GO:0005623 cell; GO…	GO:0008238 exopeptidase activity; GO:0008233 peptidase activity; GO:0043167 ion binding; GO:0070006 metalloaminopeptidase activity; GO:0008235 metalloexopeptidase activity; GO:0004177 aminopeptidase activity; GO:0008237 metallopeptidase activity; GO:0016787 hydrolase activity; GO:0033218 amide binding; GO:0008270 zinc ion binding; GO:0001618 virus receptor activity; GO:0060089 molecular transduce…	K11140	ANPEP, CD13; aminopeptidase N [EC:3.4.11.2]	hsa00480 Glutathione metabolism - Homo sapiens (human); hsa01100 Metabolic pathways - Homo sapiens (human); hsa04614 Renin-angiotensin system - Homo sapiens (human); hsa04640 Hematopoietic cell lineage - Homo sapiens (human);	IPR014782; IPR024571;	Peptidase M1, membrane alanine aminopeptidase, N-terminal; ERAP1-like C-terminal domain;
Q99878	Histone H2A type 1-J OS=Homo sapiens OX=9606 GN=HIST1H2AJ PE=1 SV=3	0.061	Down	0.029558	HIST1H2AJ	13.936	nucleus	GO:0050794 regulation of cellular process; GO:0016043 cellular component organization; GO:0060255 regulation of macromolecule metabolic process; GO:0019219 regulation of nucleobase-containing compound metabolic process; GO:0044699 single-organism process; GO:0048523 negative regulation of cellular process; GO:0031324 negative regulation of cellular metabolic process; GO:0048519 negative regulatio…	GO:0044421 extracellular region part; GO:0031982 vesicle; GO:0032991 macromolecular complex; GO:0044424 intracellular part; GO:0005623 cell; GO:0044422 organelle part; GO:0044427 chromosomal part; GO:0043228 non-membrane-bounded organelle; GO:0031974 membrane-enclosed lumen; GO:0070062 extracellular exosome; GO:0070013 intracellular organelle lumen; GO:0044454 nuclear chromosome part; GO:0005622 …	GO:0097159 organic cyclic compound binding; GO:1901363 heterocyclic compound binding; GO:0003677 DNA binding; GO:0046982 protein heterodimerization activity; GO:0005488 binding; GO:0046983 protein dimerization activity; GO:0003676 nucleic acid binding; GO:0005515 protein binding;	K11251	H2A; histone H2A	hsa04217 Necroptosis - Homo sapiens (human); hsa05034 Alcoholism - Homo sapiens (human); hsa05322 Systemic lupus erythematosus - Homo sapiens (human);	IPR032454; IPR009072; IPR007125;	Histone H2A, C-terminal domain; Histone-fold; Histone H2A/H2B/H3;
Q9UJU6	Drebrin-like protein OS=Homo sapiens OX=9606 GN=DBNL PE=1 SV=1	0.579	Down	0.0063157	DBNL	48.207	nucleus	GO:0044700 single organism signaling; GO:0044085 cellular component biogenesis; GO:0032872 regulation of stress-activated MAPK cascade; GO:0045321 leukocyte activation; GO:0032270 positive regulation of cellular protein metabolic process; GO:0032989 cellular component morphogenesis; GO:0043506 regulation of JUN kinase activity; GO:0044237 cellular metabolic process; GO:0071900 regulation of prote…	GO:0016020 membrane; GO:0030425 dendrite; GO:0044421 extracellular region part; GO:0031090 organelle membrane; GO:0099568 cytoplasmic region; GO:0005737 cytoplasm; GO:0044433 cytoplasmic vesicle part; GO:0032991 macromolecular complex; GO:0005623 cell; GO:1904813 ficolin-1-rich granule lumen; GO:0044422 organelle part; GO:0005769 early endosome; GO:0043228 non-membrane-bounded organelle; GO:00700…	GO:0051015 actin filament binding; GO:0050839 cell adhesion molecule binding; GO:0008092 cytoskeletal protein binding; GO:0030234 enzyme regulator activity; GO:0005488 binding; GO:0045296 cadherin binding; GO:0044877 macromolecular complex binding; GO:0003779 actin binding; GO:0019904 protein domain specific binding; GO:0008022 protein C-terminus binding; GO:0005515 protein binding; GO:0098772 mo…	K20520	DBNL, ABP1; drebrin-like protein		IPR001452; IPR029006; IPR002108;	SH3 domain; ADF-H/Gelsolin-like domain; Actin-depolymerising factor homology domain;
Q9BZH6	WD repeat-containing protein 11 OS=Homo sapiens OX=9606 GN=WDR11 PE=1 SV=1	2.315	Up	0.0020409	WDR11	136.68	nucleus		GO:0016020 membrane; GO:0031090 organelle membrane; GO:0005737 cytoplasm; GO:0031224 intrinsic component of membrane; GO:0044424 intracellular part; GO:0005623 cell; GO:0044422 organelle part; GO:0043228 non-membrane-bounded organelle; GO:0005856 cytoskeleton; GO:0005765 lysosomal membrane; GO:0015630 microtubule cytoskeleton; GO:0044425 membrane part; GO:0044464 cell part; GO:0005622 intracellul…	GO:0005515 protein binding; GO:0005488 binding;				IPR017986; IPR015943;	WD40-repeat-containing domain; WD40/YVTN repeat-like-containing domain;
Q9Y6R1	Electrogenic sodium bicarbonate cotransporter 1 OS=Homo sapiens OX=9606 GN=SLC4A4 PE=1 SV=1	1.869	Up	0.0135966	SLC4A4	121.46	plasma membrane	GO:0065008 regulation of biological quality; GO:0035725 sodium ion transmembrane transport; GO:0034220 ion transmembrane transport; GO:0006885 regulation of pH; GO:0030001 metal ion transport; GO:0030003 cellular cation homeostasis; GO:0030641 regulation of cellular pH; GO:0030004 cellular monovalent inorganic cation homeostasis; GO:0044699 single-organism process; GO:0055082 cellular chemical ho…	GO:0016323 basolateral plasma membrane; GO:0016020 membrane; GO:0044421 extracellular region part; GO:0031226 intrinsic component of plasma membrane; GO:0071944 cell periphery; GO:0031982 vesicle; GO:0031224 intrinsic component of membrane; GO:0005887 integral component of plasma membrane; GO:0005623 cell; GO:0005576 extracellular region; GO:0016021 integral component of membrane; GO:0005886 plas…	GO:0015294 solute:cation symporter activity; GO:0022804 active transmembrane transporter activity; GO:0015291 secondary active transmembrane transporter activity; GO:0005452 inorganic anion exchanger activity; GO:0015075 ion transmembrane transporter activity; GO:0022853 active ion transmembrane transporter activity; GO:0015293 symporter activity; GO:0015106 bicarbonate transmembrane transporter …	K13575	SLC4A4, NBC1; solute carrier family 4 (sodium bicarbonate cotransporter), member 4	hsa04964 Proximal tubule bicarbonate reclamation - Homo sapiens (human); hsa04972 Pancreatic secretion - Homo sapiens (human); hsa04976 Bile secretion - Homo sapiens (human);	IPR011531; IPR013769; IPR016152;	Bicarbonate transporter, C-terminal; Band 3 cytoplasmic domain; Phosphotransferase/anion transporter;
P02655	Apolipoprotein C-II OS=Homo sapiens OX=9606 GN=APOC2 PE=1 SV=1	0.584	Down	0.046657	APOC2	11.284	extracellular	GO:0060627 regulation of vesicle-mediated transport; GO:0065008 regulation of biological quality; GO:0032371 regulation of sterol transport; GO:0009891 positive regulation of biosynthetic process; GO:0044255 cellular lipid metabolic process; GO:0070328 triglyceride homeostasis; GO:0019216 regulation of lipid metabolic process; GO:0044237 cellular metabolic process; GO:0015031 protein transport; G…	GO:0005615 extracellular space; GO:0044421 extracellular region part; GO:0031410 cytoplasmic vesicle; GO:0034362 low-density lipoprotein particle; GO:0005737 cytoplasm; GO:0031982 vesicle; GO:0034358 plasma lipoprotein particle; GO:0034385 triglyceride-rich plasma lipoprotein particle; GO:0032991 macromolecular complex; GO:0044424 intracellular part; GO:0005623 cell; GO:0034361 very-low-density l…	GO:0055102 lipase inhibitor activity; GO:0043274 phospholipase binding; GO:0046983 protein dimerization activity; GO:0005515 protein binding; GO:0004857 enzyme inhibitor activity; GO:0016004 phospholipase activator activity; GO:0098772 molecular function regulator; GO:0042802 identical protein binding; GO:0030234 enzyme regulator activity; GO:0005488 binding; GO:0042803 protein homodimerization a…	K22287	APOC2; apolipoprotein C-II	hsa04979 Cholesterol metabolism - Homo sapiens (human);	IPR023121;	ApoC-II domain;
P26447	Protein S100-A4 OS=Homo sapiens OX=9606 GN=S100A4 PE=1 SV=1	0.432	Down	0.00152475	S100A4	11.728	extracellular	GO:0050794 regulation of cellular process; GO:0044707 single-multicellular organism process; GO:0048869 cellular developmental process; GO:0023051 regulation of signaling; GO:1902533 positive regulation of intracellular signal transduction; GO:0044699 single-organism process; GO:0001837 epithelial to mesenchymal transition; GO:0030154 cell differentiation; GO:0010646 regulation of cell communicat…	GO:0043229 intracellular organelle; GO:0042995 cell projection; GO:0005615 extracellular space; GO:0044421 extracellular region part; GO:0005737 cytoplasm; GO:0031982 vesicle; GO:0044424 intracellular part; GO:0005623 cell; GO:0005576 extracellular region; GO:0043226 organelle; GO:0070062 extracellular exosome; GO:0043231 intracellular membrane-bounded organelle; GO:0005634 nucleus; GO:0005622 in…	GO:0003723 RNA binding; GO:0005102 receptor binding; GO:0043167 ion binding; GO:0005515 protein binding; GO:0048306 calcium-dependent protein binding; GO:1901363 heterocyclic compound binding; GO:0097159 organic cyclic compound binding; GO:0050786 RAGE receptor binding; GO:0042802 identical protein binding; GO:0008092 cytoskeletal protein binding; GO:0046914 transition metal ion binding; GO:00054…				IPR034325; IPR002048; IPR011992; IPR013787;	S-100; EF-hand domain; EF-hand domain pair; S100/CaBP-9k-type, calcium binding, subdomain;
P23141	Liver carboxylesterase 1 OS=Homo sapiens OX=9606 GN=CES1 PE=1 SV=2	0.517	Down	0.000136657	CES1	62.52	extracellular	GO:0015850 organic hydroxy compound transport; GO:0006066 alcohol metabolic process; GO:0030301 cholesterol transport; GO:0048869 cellular developmental process; GO:0044699 single-organism process; GO:0044255 cellular lipid metabolic process; GO:0009058 biosynthetic process; GO:0044237 cellular metabolic process; GO:0090119 vesicle-mediated cholesterol transport; GO:0008610 lipid biosynthetic pro…	GO:0005788 endoplasmic reticulum lumen; GO:0043229 intracellular organelle; GO:0005783 endoplasmic reticulum; GO:0005737 cytoplasm; GO:0044446 intracellular organelle part; GO:0012505 endomembrane system; GO:0044424 intracellular part; GO:0005829 cytosol; GO:0005623 cell; GO:0044422 organelle part; GO:0043226 organelle; GO:0043231 intracellular membrane-bounded organelle; GO:0031974 membrane-encl…	GO:0047374 methylumbelliferyl-acetate deacetylase activity; GO:0016787 hydrolase activity; GO:0019213 deacetylase activity; GO:0052689 carboxylic ester hydrolase activity; GO:0016298 lipase activity; GO:0003824 catalytic activity; GO:0004771 sterol esterase activity; GO:0016788 hydrolase activity, acting on ester bonds;	K01044	CES1; carboxylesterase 1 [EC:3.1.1.1]	hsa00983 Drug metabolism - other enzymes - Homo sapiens (human);	IPR029058; IPR002018;	Alpha/Beta hydrolase fold; Carboxylesterase, type B;
P55209	Nucleosome assembly protein 1-like 1 OS=Homo sapiens OX=9606 GN=NAP1L1 PE=1 SV=1	0.578	Down	0.0021779	NAP1L1	45.374	cytoplasm,nucleus	GO:0050794 regulation of cellular process; GO:0044085 cellular component biogenesis; GO:0016043 cellular component organization; GO:0034728 nucleosome organization; GO:0006260 DNA replication; GO:0042127 regulation of cell proliferation; GO:0006725 cellular aromatic compound metabolic process; GO:0006259 DNA metabolic process; GO:0009058 biosynthetic process; GO:0044237 cellular metabolic process…	GO:0097708 intracellular vesicle; GO:0043229 intracellular organelle; GO:0016020 membrane; GO:0031410 cytoplasmic vesicle; GO:0042470 melanosome; GO:0005737 cytoplasm; GO:0031982 vesicle; GO:0044424 intracellular part; GO:0005623 cell; GO:0048770 pigment granule; GO:0043231 intracellular membrane-bounded organelle; GO:0043226 organelle; GO:0005634 nucleus; GO:0005622 intracellular; GO:0044464 cel…	GO:0097159 organic cyclic compound binding; GO:1901363 heterocyclic compound binding; GO:0003723 RNA binding; GO:0005515 protein binding; GO:0005488 binding; GO:0003676 nucleic acid binding;	K11279	NAP1L1, NRP; nucleosome assembly protein 1-like 1
O95817	BAG family molecular chaperone regulator 3 OS=Homo sapiens OX=9606 GN=BAG3 PE=1 SV=3	0.654	Down	0.0097398	BAG3	61.594	nucleus	GO:0044700 single organism signaling; GO:0065008 regulation of biological quality; GO:0010941 regulation of cell death; GO:0007166 cell surface receptor signaling pathway; GO:1903533 regulation of protein targeting; GO:0007420 brain development; GO:0009605 response to external stimulus; GO:0009408 response to heat; GO:0032879 regulation of localization; GO:0010558 negative regulation of macromole…	GO:0016020 membrane; GO:0043229 intracellular organelle; GO:0042995 cell projection; GO:0043232 intracellular non-membrane-bounded organelle; GO:0071944 cell periphery; GO:0030016 myofibril; GO:0005737 cytoplasm; GO:0099512 supramolecular fiber; GO:0044424 intracellular part; GO:0030018 Z disc; GO:0005829 cytosol; GO:0099080 supramolecular complex; GO:0005623 cell; GO:0031674 I band; GO:0044422 o…	GO:1901265 nucleoside phosphate binding; GO:0051087 chaperone binding; GO:0060589 nucleoside-triphosphatase regulator activity; GO:0044877 macromolecular complex binding; GO:0005515 protein binding; GO:0000166 nucleotide binding; GO:0098772 molecular function regulator; GO:1901363 heterocyclic compound binding; GO:0097159 organic cyclic compound binding; GO:0050839 cell adhesion molecule binding;…	K09557	BAG3; BCL2-associated athanogene 3		IPR003103; IPR001202;	BAG domain; WW domain;
Q96GP6	Scavenger receptor class F member 2 OS=Homo sapiens OX=9606 GN=SCARF2 PE=1 SV=5	0.45	Down	0.0069762	SCARF2	92.383	plasma membrane	GO:0098609 cell-cell adhesion; GO:0007155 cell adhesion; GO:0022610 biological adhesion; GO:0098742 cell-cell adhesion via plasma-membrane adhesion molecules; GO:0007157 heterophilic cell-cell adhesion via plasma membrane cell adhesion molecules;	GO:0016020 membrane; GO:0005925 focal adhesion; GO:0044425 membrane part; GO:0030054 cell junction; GO:0005912 adherens junction; GO:0070161 anchoring junction; GO:0031224 intrinsic component of membrane; GO:0030055 cell-substrate junction; GO:0016021 integral component of membrane; GO:0005924 cell-substrate adherens junction;	GO:0005515 protein binding; GO:0005488 binding;				IPR002049; IPR000742; IPR009030;	Laminin EGF domain; EGF-like domain; Growth factor receptor cysteine-rich domain;
P16403	Histone H1.2 OS=Homo sapiens OX=9606 GN=HIST1H1C PE=1 SV=2	0.63	Down	0.0048791	HIST1H1C	21.364	nucleus	GO:0044085 cellular component biogenesis; GO:0051253 negative regulation of RNA metabolic process; GO:0044237 cellular metabolic process; GO:0032259 methylation; GO:2001141 regulation of RNA biosynthetic process; GO:0008152 metabolic process; GO:0008213 protein alkylation; GO:0006334 nucleosome assembly; GO:0022607 cellular component assembly; GO:0065003 macromolecular complex assembly; GO:001055…	GO:0032991 macromolecular complex; GO:0044424 intracellular part; GO:0005623 cell; GO:0044422 organelle part; GO:0044427 chromosomal part; GO:0043228 non-membrane-bounded organelle; GO:0031974 membrane-enclosed lumen; GO:0070013 intracellular organelle lumen; GO:0044454 nuclear chromosome part; GO:0005622 intracellular; GO:0044464 cell part; GO:0005694 chromosome; GO:0000790 nuclear chromatin; GO…	GO:0097159 organic cyclic compound binding; GO:1901363 heterocyclic compound binding; GO:0003677 DNA binding; GO:0003723 RNA binding; GO:0005515 protein binding; GO:0003682 chromatin binding; GO:0031490 chromatin DNA binding; GO:0005488 binding; GO:0003676 nucleic acid binding;	K11275	H1_5; histone H1/5		IPR011991; IPR005818;	Winged helix-turn-helix DNA-binding domain; Linker histone H1/H5, domain H15;
P02730	Band 3 anion transport protein OS=Homo sapiens OX=9606 GN=SLC4A1 PE=1 SV=3	0.459	Down	0.0002752	SLC4A1	101.79	plasma membrane	GO:0098661 inorganic anion transmembrane transport; GO:0065008 regulation of biological quality; GO:0034220 ion transmembrane transport; GO:0006885 regulation of pH; GO:0030003 cellular cation homeostasis; GO:0030641 regulation of cellular pH; GO:0030004 cellular monovalent inorganic cation homeostasis; GO:0044699 single-organism process; GO:0006821 chloride transport; GO:0055082 cellular chemica…	GO:0016323 basolateral plasma membrane; GO:0016020 membrane; GO:0005615 extracellular space; GO:0044421 extracellular region part; GO:0005938 cell cortex; GO:0071944 cell periphery; GO:0030016 myofibril; GO:0031982 vesicle; GO:0005737 cytoplasm; GO:0099568 cytoplasmic region; GO:0030863 cortical cytoskeleton; GO:0031224 intrinsic component of membrane; GO:0099512 supramolecular fiber; GO:0044424 …	GO:0022804 active transmembrane transporter activity; GO:0015291 secondary active transmembrane transporter activity; GO:0005452 inorganic anion exchanger activity; GO:0015075 ion transmembrane transporter activity; GO:0046983 protein dimerization activity; GO:0015106 bicarbonate transmembrane transporter activity; GO:0015301 anion:anion antiporter activity; GO:0022892 substrate-specific transpor…	K06573	SLC4A1, AE1, CD233; solute carrier family 4 (anion exchanger), member 1	hsa04966 Collecting duct acid secretion - Homo sapiens (human);	IPR011531; IPR013769; IPR016152;	Bicarbonate transporter, C-terminal; Band 3 cytoplasmic domain; Phosphotransferase/anion transporter;
O15173	Membrane-associated progesterone receptor component 2 OS=Homo sapiens OX=9606 GN=PGRMC2 PE=1 SV=1	0.555	Down	0.0033586	PGRMC2	23.818	cytoplasm	GO:0050794 regulation of cellular process; GO:0044700 single organism signaling; GO:0051716 cellular response to stimulus; GO:0014070 response to organic cyclic compound; GO:0071310 cellular response to organic substance; GO:0044699 single-organism process; GO:0071407 cellular response to organic cyclic compound; GO:0010033 response to organic substance; GO:0050896 response to stimulus; GO:002305…	GO:0043229 intracellular organelle; GO:0016020 membrane; GO:0005635 nuclear envelope; GO:0031967 organelle envelope; GO:0044446 intracellular organelle part; GO:0031224 intrinsic component of membrane; GO:0012505 endomembrane system; GO:0044424 intracellular part; GO:0005623 cell; GO:0016021 integral component of membrane; GO:0044422 organelle part; GO:0043231 intracellular membrane-bounded organ…	GO:0097159 organic cyclic compound binding; GO:1901363 heterocyclic compound binding; GO:0003707 steroid hormone receptor activity; GO:0038023 signaling receptor activity; GO:0020037 heme binding; GO:0060089 molecular transducer activity; GO:0004872 receptor activity; GO:0005488 binding; GO:0008289 lipid binding; GO:0005515 protein binding; GO:0046906 tetrapyrrole binding; GO:0004871 signal trans…	K17278	PGRMC1_2; membrane-associated progesterone receptor component		IPR001199;	Cytochrome b5-like heme/steroid binding domain;
O75964	ATP synthase subunit g, mitochondrial OS=Homo sapiens OX=9606 GN=ATP5MG PE=1 SV=3	1.508	Up	0.0131842	ATP5MG	11.428	cytoplasm	GO:0009116 nucleoside metabolic process; GO:0042278 purine nucleoside metabolic process; GO:0009167 purine ribonucleoside monophosphate metabolic process; GO:0090662 ATP hydrolysis coupled transmembrane transport; GO:0009117 nucleotide metabolic process; GO:0006839 mitochondrial transport; GO:0044699 single-organism process; GO:0009058 biosynthetic process; GO:0046129 purine ribonucleoside biosyn…	GO:0016020 membrane; GO:0044421 extracellular region part; GO:0098800 inner mitochondrial membrane protein complex; GO:0031090 organelle membrane; GO:0098796 membrane protein complex; GO:0031982 vesicle; GO:0005737 cytoplasm; GO:0032991 macromolecular complex; GO:0098798 mitochondrial protein complex; GO:0044424 intracellular part; GO:0005623 cell; GO:0044455 mitochondrial membrane part; GO:00444…	GO:0015075 ion transmembrane transporter activity; GO:0022892 substrate-specific transporter activity; GO:0015077 monovalent inorganic cation transmembrane transporter activity; GO:0022890 inorganic cation transmembrane transporter activity; GO:0015078 hydrogen ion transmembrane transporter activity; GO:0008324 cation transmembrane transporter activity; GO:0022891 substrate-specific transmembrane…	K02140	ATPeFG, ATP5L, ATP20; F-type H+-transporting ATPase subunit g	hsa00190 Oxidative phosphorylation - Homo sapiens (human); hsa01100 Metabolic pathways - Homo sapiens (human); hsa04714 Thermogenesis - Homo sapiens (human);
O14494	Phospholipid phosphatase 1 OS=Homo sapiens OX=9606 GN=PLPP1 PE=1 SV=1	1.785	Up	0.00137559	PLPP1	32.156	plasma membrane	GO:0044700 single organism signaling; GO:0007205 protein kinase C-activating G-protein coupled receptor signaling pathway; GO:0051674 localization of cell; GO:0022414 reproductive process; GO:0006643 membrane lipid metabolic process; GO:0008354 germ cell migration; GO:0044699 single-organism process; GO:0009058 biosynthetic process; GO:0044255 cellular lipid metabolic process; GO:0019216 regulati…	GO:0016020 membrane; GO:0044421 extracellular region part; GO:0031226 intrinsic component of plasma membrane; GO:0071944 cell periphery; GO:0031982 vesicle; GO:0031224 intrinsic component of membrane; GO:0005887 integral component of plasma membrane; GO:0005623 cell; GO:0005576 extracellular region; GO:0016021 integral component of membrane; GO:0005886 plasma membrane; GO:0043226 organelle; GO:00…	GO:0042392 sphingosine-1-phosphate phosphatase activity; GO:0003824 catalytic activity; GO:0042578 phosphoric ester hydrolase activity; GO:0016791 phosphatase activity; GO:0016788 hydrolase activity, acting on ester bonds; GO:0042577 lipid phosphatase activity; GO:0016787 hydrolase activity; GO:0008195 phosphatidate phosphatase activity;	K01080	PLPP1_2_3; phosphatidate phosphatase [EC:3.1.3.4]	hsa00561 Glycerolipid metabolism - Homo sapiens (human); hsa00564 Glycerophospholipid metabolism - Homo sapiens (human); hsa00565 Ether lipid metabolism - Homo sapiens (human); hsa00600 Sphingolipid metabolism - Homo sapiens (human); hsa01100 Metabolic pathways - Homo sapiens (human); hsa04072 Phospholipase D signaling pathway - Homo sapiens (human); hsa04666 Fc gamma R-mediated phagocytosis - Ho…	IPR000326;	Phosphatidic acid phosphatase type 2/haloperoxidase;
P43487	Ran-specific GTPase-activating protein OS=Homo sapiens OX=9606 GN=RANBP1 PE=1 SV=1	0.559	Down	0.000177307	RANBP1	23.31	cytoplasm	GO:0044700 single organism signaling; GO:0050658 RNA transport; GO:0072594 establishment of protein localization to organelle; GO:0017038 protein import; GO:0051785 positive regulation of nuclear division; GO:0044699 single-organism process; GO:0051169 nuclear transport; GO:0051168 nuclear export; GO:0044764 multi-organism cellular process; GO:0044237 cellular metabolic process; GO:0010564 regula…	GO:0043229 intracellular organelle; GO:0043232 intracellular non-membrane-bounded organelle; GO:0005635 nuclear envelope; GO:0044430 cytoskeletal part; GO:0005737 cytoplasm; GO:0031967 organelle envelope; GO:0044446 intracellular organelle part; GO:0012505 endomembrane system; GO:0044424 intracellular part; GO:0005829 cytosol; GO:0005623 cell; GO:0044422 organelle part; GO:0043228 non-membrane-bo…	GO:0031267 small GTPase binding; GO:0005092 GDP-dissociation inhibitor activity; GO:0060589 nucleoside-triphosphatase regulator activity; GO:0030695 GTPase regulator activity; GO:0005515 protein binding; GO:0098772 molecular function regulator; GO:0050839 cell adhesion molecule binding; GO:0030234 enzyme regulator activity; GO:0017016 Ras GTPase binding; GO:0005488 binding; GO:0045296 cadherin bi…	K15306	RANBP1; Ran-binding protein 1	hsa05166 Human T-cell leukemia virus 1 infection - Homo sapiens (human); hsa05203 Viral carcinogenesis - Homo sapiens (human);	IPR000156; IPR011993;	Ran binding domain; PH domain-like;
Q53GG5	PDZ and LIM domain protein 3 OS=Homo sapiens OX=9606 GN=PDLIM3 PE=1 SV=1	0.587	Down	3.3279e-06	PDLIM3	39.232	cytoplasm,nucleus	GO:0032502 developmental process; GO:0072359 circulatory system development; GO:0016043 cellular component organization; GO:0044707 single-multicellular organism process; GO:0048731 system development; GO:0044763 single-organism cellular process; GO:0007015 actin filament organization; GO:0044699 single-organism process; GO:0032501 multicellular organismal process; GO:1902589 single-organism orga…	GO:0043229 intracellular organelle; GO:0043232 intracellular non-membrane-bounded organelle; GO:0030016 myofibril; GO:0005737 cytoplasm; GO:0099512 supramolecular fiber; GO:0044424 intracellular part; GO:0030018 Z disc; GO:0005829 cytosol; GO:0099080 supramolecular complex; GO:0005623 cell; GO:0015629 actin cytoskeleton; GO:0031674 I band; GO:0044422 organelle part; GO:0099081 supramolecular poly…	GO:0008092 cytoskeletal protein binding; GO:0046914 transition metal ion binding; GO:0005488 binding; GO:0043167 ion binding; GO:0043169 cation binding; GO:0046872 metal ion binding; GO:0005515 protein binding; GO:0008270 zinc ion binding; GO:0008307 structural constituent of muscle; GO:0005198 structural molecule activity;	K23353			IPR001781; IPR006643; IPR001478; IPR031847;	Zinc finger, LIM-type; Zasp-like motif; PDZ domain; Domain of unknown function DUF4749;
O75475	PC4 and SFRS1-interacting protein OS=Homo sapiens OX=9606 GN=PSIP1 PE=1 SV=1	0.574	Down	0.0022398	PSIP1	60.103	nucleus	GO:0044085 cellular component biogenesis; GO:0022613 ribonucleoprotein complex biogenesis; GO:0022618 ribonucleoprotein complex assembly; GO:0019043 establishment of viral latency; GO:0097659 nucleic acid-templated transcription; GO:0009891 positive regulation of biosynthetic process; GO:0009058 biosynthetic process; GO:0051169 nuclear transport; GO:0044764 multi-organism cellular process; GO:004…	GO:0005737 cytoplasm; GO:0044424 intracellular part; GO:0005623 cell; GO:0044422 organelle part; GO:0000792 heterochromatin; GO:0044427 chromosomal part; GO:0043228 non-membrane-bounded organelle; GO:0031974 membrane-enclosed lumen; GO:0005654 nucleoplasm; GO:0070013 intracellular organelle lumen; GO:0044454 nuclear chromosome part; GO:0005622 intracellular; GO:0044464 cell part; GO:0005694 chrom…	GO:0003677 DNA binding; GO:0003723 RNA binding; GO:0003690 double-stranded DNA binding; GO:0001190 transcriptional activator activity, RNA polymerase II transcription factor binding; GO:0005515 protein binding; GO:0003682 chromatin binding; GO:0003712 transcription cofactor activity; GO:0033613 activating transcription factor binding; GO:1901363 heterocyclic compound binding; GO:0097159 organic c…				IPR000313;	PWWP domain;
Q99442	Translocation protein SEC62 OS=Homo sapiens OX=9606 GN=SEC62 PE=1 SV=1	0.538	Down	0.02232	SEC62	45.861	plasma membrane	GO:0050794 regulation of cellular process; GO:0044700 single organism signaling; GO:0046907 intracellular transport; GO:0033554 cellular response to stress; GO:0072594 establishment of protein localization to organelle; GO:0034976 response to endoplasmic reticulum stress; GO:0035967 cellular response to topologically incorrect protein; GO:0071310 cellular response to organic substance; GO:0044699…	GO:0043229 intracellular organelle; GO:0016020 membrane; GO:0042175 nuclear outer membrane-endoplasmic reticulum membrane network; GO:0005783 endoplasmic reticulum; GO:0005791 rough endoplasmic reticulum; GO:0044446 intracellular organelle part; GO:0005737 cytoplasm; GO:0031224 intrinsic component of membrane; GO:0012505 endomembrane system; GO:0044424 intracellular part; GO:0005829 cytosol; GO:0…	GO:0022892 substrate-specific transporter activity; GO:0060089 molecular transducer activity; GO:0004872 receptor activity; GO:0008565 protein transporter activity; GO:0005215 transporter activity;	K12275	SEC62; translocation protein SEC62	hsa03060 Protein export - Homo sapiens (human); hsa04141 Protein processing in endoplasmic reticulum - Homo sapiens (human);	IPR011991;	Winged helix-turn-helix DNA-binding domain;
P34741	Syndecan-2 OS=Homo sapiens OX=9606 GN=SDC2 PE=1 SV=2	0.503	Down	0.0014593	SDC2	22.16	extracellular	GO:0044700 single organism signaling; GO:0051674 localization of cell; GO:0007166 cell surface receptor signaling pathway; GO:0006024 glycosaminoglycan biosynthetic process; GO:0006026 aminoglycan catabolic process; GO:0048869 cellular developmental process; GO:0022008 neurogenesis; GO:0044699 single-organism process; GO:0044255 cellular lipid metabolic process; GO:0009058 biosynthetic process; G…	GO:0043229 intracellular organelle; GO:0016020 membrane; GO:0071944 cell periphery; GO:0005737 cytoplasm; GO:0044446 intracellular organelle part; GO:0005796 Golgi lumen; GO:0031224 intrinsic component of membrane; GO:0012505 endomembrane system; GO:0044424 intracellular part; GO:0005623 cell; GO:0016021 integral component of membrane; GO:0043202 lysosomal lumen; GO:0044422 organelle part; GO:000…	GO:0019904 protein domain specific binding; GO:0005515 protein binding; GO:0030165 PDZ domain binding; GO:0005488 binding;	K16336	SDC2, CD362; syndecan 2	hsa04514 Cell adhesion molecules (CAMs) - Homo sapiens (human); hsa05144 Malaria - Homo sapiens (human); hsa05205 Proteoglycans in cancer - Homo sapiens (human); hsa05418 Fluid shear stress and atherosclerosis - Homo sapiens (human);	IPR027789; IPR003585;	Syndecan/Neurexin domain; Neurexin/syndecan/glycophorin C;
P09471	Guanine nucleotide-binding protein G(o) subunit alpha OS=Homo sapiens OX=9606 GN=GNAO1 PE=1 SV=4	0.664	Down	0.0165963	GNAO1	40.05	cytoplasm,mitochondria	GO:0044700 single organism signaling; GO:0003012 muscle system process; GO:0007166 cell surface receptor signaling pathway; GO:0007420 brain development; GO:0048666 neuron development; GO:0048869 cellular developmental process; GO:0022008 neurogenesis; GO:0044699 single-organism process; GO:0007610 behavior; GO:0035567 non-canonical Wnt signaling pathway; GO:0006457 protein folding; GO:0007165 si…	GO:0016020 membrane; GO:0030425 dendrite; GO:1905360 GTPase complex; GO:0042995 cell projection; GO:0019898 extrinsic component of membrane; GO:0071944 cell periphery; GO:0098796 membrane protein complex; GO:0098797 plasma membrane protein complex; GO:0019897 extrinsic component of plasma membrane; GO:0032991 macromolecular complex; GO:0044424 intracellular part; GO:0031234 extrinsic component of…	GO:0051429 corticotropin-releasing hormone receptor binding; GO:1901265 nucleoside phosphate binding; GO:0005102 receptor binding; GO:0031683 G-protein beta/gamma-subunit complex binding; GO:0016817 hydrolase activity, acting on acid anhydrides; GO:0016787 hydrolase activity; GO:0005515 protein binding; GO:0051427 hormone receptor binding; GO:0004871 signal transducer activity; GO:0032794 GTPase …	K04534	GNAO, G-ALPHA-O; guanine nucleotide-binding protein G(o) subunit alpha	hsa04015 Rap1 signaling pathway - Homo sapiens (human); hsa04713 Circadian entrainment - Homo sapiens (human); hsa04723 Retrograde endocannabinoid signaling - Homo sapiens (human); hsa04724 Glutamatergic synapse - Homo sapiens (human); hsa04725 Cholinergic synapse - Homo sapiens (human); hsa04726 Serotonergic synapse - Homo sapiens (human); hsa04727 GABAergic synapse - Homo sapiens (human); hsa04…	IPR027417; IPR011025;	P-loop containing nucleoside triphosphate hydrolase; G protein alpha subunit, helical insertion;
Q02878	60S ribosomal protein L6 OS=Homo sapiens OX=9606 GN=RPL6 PE=1 SV=3	1.588	Up	0.000136715	RPL6	32.728	cytoplasm	GO:0044085 cellular component biogenesis; GO:0022613 ribonucleoprotein complex biogenesis; GO:0006518 peptide metabolic process; GO:0022618 ribonucleoprotein complex assembly; GO:0044237 cellular metabolic process; GO:0015031 protein transport; GO:0042273 ribosomal large subunit biogenesis; GO:0008152 metabolic process; GO:0044033 multi-organism metabolic process; GO:0002181 cytoplasmic translati…	GO:0016020 membrane; GO:0030054 cell junction; GO:0005737 cytoplasm; GO:0032991 macromolecular complex; GO:0044424 intracellular part; GO:0005623 cell; GO:0036464 cytoplasmic ribonucleoprotein granule; GO:0044422 organelle part; GO:0043228 non-membrane-bounded organelle; GO:0005925 focal adhesion; GO:0044391 ribosomal subunit; GO:0005622 intracellular; GO:0044464 cell part; GO:0005912 adherens ju…	GO:0097159 organic cyclic compound binding; GO:1901363 heterocyclic compound binding; GO:0050839 cell adhesion molecule binding; GO:0003677 DNA binding; GO:0003723 RNA binding; GO:0005488 binding; GO:0045296 cadherin binding; GO:0003676 nucleic acid binding; GO:0005515 protein binding; GO:0005198 structural molecule activity; GO:0003735 structural constituent of ribosome;	K02934	RP-L6e, RPL6; large subunit ribosomal protein L6e	hsa03010 Ribosome - Homo sapiens (human);	IPR008991; IPR005568; IPR014722;	Translation protein SH3-like domain; Ribosomal protein L6, N-terminal; Ribosomal protein L2 domain 2;
P48509	CD151 antigen OS=Homo sapiens OX=9606 GN=CD151 PE=1 SV=3	0.659	Down	2.6153e-06	CD151	28.295	plasma membrane	GO:0044085 cellular component biogenesis; GO:0050794 regulation of cellular process; GO:0044700 single organism signaling; GO:0016043 cellular component organization; GO:0034329 cell junction assembly; GO:0016477 cell migration; GO:0045321 leukocyte activation; GO:0051674 localization of cell; GO:0007166 cell surface receptor signaling pathway; GO:0044699 single-organism process; GO:0046651 lymph…	GO:0016020 membrane; GO:0044421 extracellular region part; GO:0031226 intrinsic component of plasma membrane; GO:0071944 cell periphery; GO:0030054 cell junction; GO:0005737 cytoplasm; GO:0070161 anchoring junction; GO:0031224 intrinsic component of membrane; GO:0044424 intracellular part; GO:0005887 integral component of plasma membrane; GO:0005829 cytosol; GO:0005623 cell; GO:0044420 extracellu…	GO:0050839 cell adhesion molecule binding; GO:0005102 receptor binding; GO:0005488 binding; GO:0044877 macromolecular complex binding; GO:0005515 protein binding; GO:0005178 integrin binding; GO:0032403 protein complex binding;	K06537	CD151, TSPAN24; CD151 antigen		IPR008952;	Tetraspanin, EC2 domain;
O15400	Syntaxin-7 OS=Homo sapiens OX=9606 GN=STX7 PE=1 SV=4	0.581	Down	0.00109524	STX7	29.815	plasma membrane	GO:0044085 cellular component biogenesis; GO:0002824 positive regulation of adaptive immune response based on somatic recombination of immune receptors built from immunoglobulin superfamily domains; GO:0044699 single-organism process; GO:0015031 protein transport; GO:0051234 establishment of localization; GO:0031343 positive regulation of cell killing; GO:1903729 regulation of plasma membrane org…	GO:0016020 membrane; GO:0044421 extracellular region part; GO:0031090 organelle membrane; GO:0031410 cytoplasmic vesicle; GO:0071944 cell periphery; GO:0098796 membrane protein complex; GO:0005737 cytoplasm; GO:0031982 vesicle; GO:0044433 cytoplasmic vesicle part; GO:0031224 intrinsic component of membrane; GO:0032991 macromolecular complex; GO:0044424 intracellular part; GO:0005623 cell; GO:0044…	GO:0005484 SNAP receptor activity; GO:0000149 SNARE binding; GO:0008200 ion channel inhibitor activity; GO:0016247 channel regulator activity; GO:0005488 binding; GO:0099106 ion channel regulator activity; GO:0005515 protein binding; GO:0019869 chloride channel inhibitor activity; GO:0098772 molecular function regulator; GO:0019905 syntaxin binding; GO:0016248 channel inhibitor activity; GO:00170…	K08488	STX7; syntaxin 7	hsa04130 SNARE interactions in vesicular transport - Homo sapiens (human); hsa04145 Phagosome - Homo sapiens (human);	IPR000727; IPR010989; IPR006011;	Target SNARE coiled-coil homology domain; SNARE; Syntaxin, N-terminal domain;
O76070	Gamma-synuclein OS=Homo sapiens OX=9606 GN=SNCG PE=1 SV=2	0.66	Down	0.00091691	SNCG	13.331	cytoplasm	GO:0044700 single organism signaling; GO:0050794 regulation of cellular process; GO:0001505 regulation of neurotransmitter levels; GO:0016043 cellular component organization; GO:0044707 single-multicellular organism process; GO:0065008 regulation of biological quality; GO:0008344 adult locomotory behavior; GO:0014059 regulation of dopamine secretion; GO:0023051 regulation of signaling; GO:0051046…	GO:0044421 extracellular region part; GO:0005737 cytoplasm; GO:0031982 vesicle; GO:0043025 neuronal cell body; GO:0044424 intracellular part; GO:0005623 cell; GO:0044422 organelle part; GO:0043228 non-membrane-bounded organelle; GO:0005856 cytoskeleton; GO:0070062 extracellular exosome; GO:0005815 microtubule organizing center; GO:0015630 microtubule cytoskeleton; GO:0005622 intracellular; GO:004…	GO:0005515 protein binding; GO:0005488 binding;
P62280	40S ribosomal protein S11 OS=Homo sapiens OX=9606 GN=RPS11 PE=1 SV=3	1.503	Up	0.0043589	RPS11	18.431	cytoplasm	GO:0044085 cellular component biogenesis; GO:0001649 osteoblast differentiation; GO:0022613 ribonucleoprotein complex biogenesis; GO:0072594 establishment of protein localization to organelle; GO:0006518 peptide metabolic process; GO:0048869 cellular developmental process; GO:0044699 single-organism process; GO:0009058 biosynthetic process; GO:0044764 multi-organism cellular process; GO:0044237 c…	GO:0016020 membrane; GO:0044421 extracellular region part; GO:0030054 cell junction; GO:0015935 small ribosomal subunit; GO:0031982 vesicle; GO:0005737 cytoplasm; GO:0032991 macromolecular complex; GO:0044424 intracellular part; GO:0005623 cell; GO:0044422 organelle part; GO:0043228 non-membrane-bounded organelle; GO:0070062 extracellular exosome; GO:0031974 membrane-enclosed lumen; GO:0005654 nu…	GO:0097159 organic cyclic compound binding; GO:1901363 heterocyclic compound binding; GO:0003723 RNA binding; GO:0005488 binding; GO:0003676 nucleic acid binding; GO:0005515 protein binding; GO:0005198 structural molecule activity; GO:0003735 structural constituent of ribosome; GO:0019843 rRNA binding;	K02949	RP-S11e, RPS11; small subunit ribosomal protein S11e	hsa03010 Ribosome - Homo sapiens (human);	IPR012340; IPR032440;	Nucleic acid-binding, OB-fold; 40S ribosomal protein S11, N-terminal;
P08236	Beta-glucuronidase OS=Homo sapiens OX=9606 GN=GUSB PE=1 SV=2	1.533	Up	0.0026555	GUSB	74.731	nucleus	GO:0045321 leukocyte activation; GO:0002283 neutrophil activation involved in immune response; GO:0002252 immune effector process; GO:0006026 aminoglycan catabolic process; GO:0044699 single-organism process; GO:0050896 response to stimulus; GO:0051234 establishment of localization; GO:0030203 glycosaminoglycan metabolic process; GO:0071704 organic substance metabolic process; GO:0008152 metaboli…	GO:0034774 secretory granule lumen; GO:0016020 membrane; GO:0005615 extracellular space; GO:0044421 extracellular region part; GO:0031410 cytoplasmic vesicle; GO:0005737 cytoplasm; GO:0031982 vesicle; GO:0044433 cytoplasmic vesicle part; GO:0044424 intracellular part; GO:0035578 azurophil granule lumen; GO:0005623 cell; GO:1904813 ficolin-1-rich granule lumen; GO:0044422 organelle part; GO:000577…	GO:0003824 catalytic activity; GO:0005102 receptor binding; GO:0005488 binding; GO:0004566 beta-glucuronidase activity; GO:0016798 hydrolase activity, acting on glycosyl bonds; GO:0004553 hydrolase activity, hydrolyzing O-glycosyl compounds; GO:0019904 protein domain specific binding; GO:0005515 protein binding; GO:0016787 hydrolase activity;	K01195	uidA, GUSB; beta-glucuronidase [EC:3.2.1.31]	hsa00040 Pentose and glucuronate interconversions - Homo sapiens (human); hsa00531 Glycosaminoglycan degradation - Homo sapiens (human); hsa00860 Porphyrin and chlorophyll metabolism - Homo sapiens (human); hsa00983 Drug metabolism - other enzymes - Homo sapiens (human); hsa01100 Metabolic pathways - Homo sapiens (human); hsa04142 Lysosome - Homo sapiens (human);	IPR006102; IPR006104; IPR017853; IPR006103; IPR013812; IPR008979; IPR013781;	Glycoside hydrolase, family 2, immunoglobulin-like beta-sandwich; Glycosyl hydrolases family 2, sugar binding domain; Glycoside hydrolase superfamily; Glycoside hydrolase family 2, catalytic domain; Glycoside hydrolase, family 2/20, immunoglobulin-like beta-sandwich domain; Galactose-binding domain-like; Glycoside hydrolase, catalytic domain;
Q9ULL0	Acrosomal protein KIAA1210 OS=Homo sapiens OX=9606 GN=KIAA1210 PE=2 SV=3	0.338	Down	0.00183773	KIAA1210	187.02	nucleus							IPR028030;	Domain of unknown function DUF4592;
O15061	Synemin OS=Homo sapiens OX=9606 GN=SYNM PE=1 SV=2	0.55	Down	9.9313e-05	SYNM	172.77	nucleus	GO:0044707 single-multicellular organism process; GO:0016043 cellular component organization; GO:0003012 muscle system process; GO:0003008 system process; GO:0045104 intermediate filament cytoskeleton organization; GO:0045103 intermediate filament-based process; GO:0050879 multicellular organismal movement; GO:0044763 single-organism cellular process; GO:0006941 striated muscle contraction; GO:00…	GO:0016020 membrane; GO:0071944 cell periphery; GO:0030054 cell junction; GO:0030016 myofibril; GO:0005737 cytoplasm; GO:0099512 supramolecular fiber; GO:0044424 intracellular part; GO:0099080 supramolecular complex; GO:0005623 cell; GO:0044422 organelle part; GO:0043228 non-membrane-bounded organelle; GO:0005856 cytoskeleton; GO:0005622 intracellular; GO:0044464 cell part; GO:0005912 adherens ju…	GO:0008092 cytoskeletal protein binding; GO:0019215 intermediate filament binding; GO:0005200 structural constituent of cytoskeleton; GO:0017166 vinculin binding; GO:0005488 binding; GO:0044877 macromolecular complex binding; GO:0005515 protein binding; GO:0005198 structural molecule activity; GO:0008307 structural constituent of muscle; GO:0032403 protein complex binding;	K10376	DMN; desmuslin
P26373	60S ribosomal protein L13 OS=Homo sapiens OX=9606 GN=RPL13 PE=1 SV=4	1.637	Up	0.00068214	RPL13	24.261	cytoplasm	GO:0044085 cellular component biogenesis; GO:0022613 ribonucleoprotein complex biogenesis; GO:0072594 establishment of protein localization to organelle; GO:0006518 peptide metabolic process; GO:0009058 biosynthetic process; GO:0044764 multi-organism cellular process; GO:0044237 cellular metabolic process; GO:0015031 protein transport; GO:0051234 establishment of localization; GO:0006605 protein …	GO:0005840 ribosome; GO:0043229 intracellular organelle; GO:0016020 membrane; GO:0043232 intracellular non-membrane-bounded organelle; GO:0022625 cytosolic large ribosomal subunit; GO:0044446 intracellular organelle part; GO:0005737 cytoplasm; GO:0032991 macromolecular complex; GO:0044424 intracellular part; GO:0005829 cytosol; GO:0005623 cell; GO:0044422 organelle part; GO:0043228 non-membrane-b…	GO:0097159 organic cyclic compound binding; GO:1901363 heterocyclic compound binding; GO:0003723 RNA binding; GO:0005488 binding; GO:0003676 nucleic acid binding; GO:0005515 protein binding; GO:0005198 structural molecule activity; GO:0003735 structural constituent of ribosome;	K02873	RP-L13e, RPL13; large subunit ribosomal protein L13e	hsa03010 Ribosome - Homo sapiens (human);
Q9NYF8	Bcl-2-associated transcription factor 1 OS=Homo sapiens OX=9606 GN=BCLAF1 PE=1 SV=2	0.585	Down	0.00187764	BCLAF1	106.12	nucleus	GO:0010941 regulation of cell death; GO:0097659 nucleic acid-templated transcription; GO:0023051 regulation of signaling; GO:1902533 positive regulation of intracellular signal transduction; GO:0009891 positive regulation of biosynthetic process; GO:0044699 single-organism process; GO:0009058 biosynthetic process; GO:0044237 cellular metabolic process; GO:0051253 negative regulation of RNA metabo…	GO:0043229 intracellular organelle; GO:0044446 intracellular organelle part; GO:0005737 cytoplasm; GO:0031981 nuclear lumen; GO:0044424 intracellular part; GO:0016604 nuclear body; GO:0005623 cell; GO:0044422 organelle part; GO:0043231 intracellular membrane-bounded organelle; GO:0043226 organelle; GO:0031974 membrane-enclosed lumen; GO:0005634 nucleus; GO:0005654 nucleoplasm; GO:0070013 intracel…	GO:0097159 organic cyclic compound binding; GO:1901363 heterocyclic compound binding; GO:0003677 DNA binding; GO:0003723 RNA binding; GO:0005515 protein binding; GO:0005488 binding; GO:0003676 nucleic acid binding;	K13087	BCLAF1; bcl2 associated transcription factor 1
P16144	Integrin beta-4 OS=Homo sapiens OX=9606 GN=ITGB4 PE=1 SV=5	1.728	Up	0.00040082	ITGB4	202.16	extracellular,plasma membrane	GO:0044085 cellular component biogenesis; GO:0044700 single organism signaling; GO:0051674 localization of cell; GO:0007166 cell surface receptor signaling pathway; GO:0048869 cellular developmental process; GO:0044699 single-organism process; GO:0006914 autophagy; GO:0044237 cellular metabolic process; GO:0009611 response to wounding; GO:0022610 biological adhesion; GO:0048729 tissue morphogenes…	GO:0016020 membrane; GO:0044421 extracellular region part; GO:0098636 protein complex involved in cell adhesion; GO:0071944 cell periphery; GO:0098796 membrane protein complex; GO:0030054 cell junction; GO:0031982 vesicle; GO:0031224 intrinsic component of membrane; GO:0032991 macromolecular complex; GO:0044424 intracellular part; GO:0005887 integral component of plasma membrane; GO:0005623 cell;…	GO:0001664 G-protein coupled receptor binding; GO:0060089 molecular transducer activity; GO:0005515 protein binding; GO:0004872 receptor activity; GO:0005102 receptor binding; GO:0005488 binding;	K06525	ITGB4, CD104; integrin beta 4	hsa04151 PI3K-Akt signaling pathway - Homo sapiens (human); hsa04510 Focal adhesion - Homo sapiens (human); hsa04512 ECM-receptor interaction - Homo sapiens (human); hsa04810 Regulation of actin cytoskeleton - Homo sapiens (human); hsa05165 Human papillomavirus infection - Homo sapiens (human); hsa05410 Hypertrophic cardiomyopathy (HCM) - Homo sapiens (human); hsa05412 Arrhythmogenic right ventri…	IPR033760; IPR002369; IPR012896; IPR016201; IPR003961; IPR013111; IPR003644; IPR013783; IPR002035;	Integrin beta N-terminal; Integrin beta subunit, VWA domain; Integrin beta subunit, tail; PSI domain; Fibronectin type III; EGF-like domain, extracellular; Na-Ca exchanger/integrin-beta4; Immunoglobulin-like fold; von Willebrand factor, type A;
Q5JTV8	Torsin-1A-interacting protein 1 OS=Homo sapiens OX=9606 GN=TOR1AIP1 PE=1 SV=2	0.586	Down	0.0034391	TOR1AIP1	66.248	nucleus	GO:0016043 cellular component organization; GO:0006997 nucleus organization; GO:0010256 endomembrane system organization; GO:0044763 single-organism cellular process; GO:0044699 single-organism process; GO:0044802 single-organism membrane organization; GO:0051641 cellular localization; GO:0043085 positive regulation of catalytic activity; GO:0006998 nuclear envelope organization; GO:0070727 cellu…	GO:0043229 intracellular organelle; GO:0016020 membrane; GO:0031090 organelle membrane; GO:0005635 nuclear envelope; GO:0044446 intracellular organelle part; GO:0031967 organelle envelope; GO:0031224 intrinsic component of membrane; GO:0012505 endomembrane system; GO:0044424 intracellular part; GO:0005623 cell; GO:0016021 integral component of membrane; GO:0044422 organelle part; GO:0043226 organ…	GO:0001671 ATPase activator activity; GO:0008092 cytoskeletal protein binding; GO:0030234 enzyme regulator activity; GO:0051117 ATPase binding; GO:0005521 lamin binding; GO:0005488 binding; GO:0060589 nucleoside-triphosphatase regulator activity; GO:0005515 protein binding; GO:0060590 ATPase regulator activity; GO:0098772 molecular function regulator; GO:0019899 enzyme binding; GO:0008047 enzyme …	K23001
O60237	Protein phosphatase 1 regulatory subunit 12B OS=Homo sapiens OX=9606 GN=PPP1R12B PE=1 SV=2	0.412	Down	0.0159173	PPP1R12B	110.4	nucleus	GO:0050794 regulation of cellular process; GO:0044700 single organism signaling; GO:0000278 mitotic cell cycle; GO:0051716 cellular response to stimulus; GO:0044763 single-organism cellular process; GO:0006937 regulation of muscle contraction; GO:0044699 single-organism process; GO:0090257 regulation of muscle system process; GO:0023052 signaling; GO:0050896 response to stimulus; GO:1903047 mitot…	GO:0030016 myofibril; GO:0005737 cytoplasm; GO:0099512 supramolecular fiber; GO:0044424 intracellular part; GO:0030018 Z disc; GO:0099080 supramolecular complex; GO:0005623 cell; GO:0031674 I band; GO:0044422 organelle part; GO:0043228 non-membrane-bounded organelle; GO:0031974 membrane-enclosed lumen; GO:0005654 nucleoplasm; GO:0070013 intracellular organelle lumen; GO:0044464 cell part; GO:0005…	GO:0030234 enzyme regulator activity; GO:0005488 binding; GO:0019208 phosphatase regulator activity; GO:0019901 protein kinase binding; GO:0005515 protein binding; GO:0098772 molecular function regulator; GO:0019900 kinase binding; GO:0008047 enzyme activator activity; GO:0019899 enzyme binding;	K12329	PPP1R12B, MYPT2; protein phosphatase 1 regulatory subunit 12B	hsa04270 Vascular smooth muscle contraction - Homo sapiens (human); hsa04510 Focal adhesion - Homo sapiens (human); hsa04810 Regulation of actin cytoskeleton - Homo sapiens (human); hsa04921 Oxytocin signaling pathway - Homo sapiens (human); hsa05205 Proteoglycans in cancer - Homo sapiens (human);	IPR020683; IPR031775;	Ankyrin repeat-containing domain; cGMP-dependent protein kinase, interacting domain;
Q07020	60S ribosomal protein L18 OS=Homo sapiens OX=9606 GN=RPL18 PE=1 SV=2	1.801	Up	0.00077966	RPL18	21.634	cytoplasm	GO:0044085 cellular component biogenesis; GO:0022613 ribonucleoprotein complex biogenesis; GO:0072594 establishment of protein localization to organelle; GO:0006518 peptide metabolic process; GO:0009058 biosynthetic process; GO:0044764 multi-organism cellular process; GO:0044237 cellular metabolic process; GO:0015031 protein transport; GO:0051234 establishment of localization; GO:0006605 protein …	GO:0016020 membrane; GO:0005783 endoplasmic reticulum; GO:0030054 cell junction; GO:0005737 cytoplasm; GO:0032991 macromolecular complex; GO:0044424 intracellular part; GO:0005623 cell; GO:0044422 organelle part; GO:0043228 non-membrane-bounded organelle; GO:0031974 membrane-enclosed lumen; GO:0005925 focal adhesion; GO:0070013 intracellular organelle lumen; GO:0044391 ribosomal subunit; GO:00056…	GO:0097159 organic cyclic compound binding; GO:1901363 heterocyclic compound binding; GO:0003723 RNA binding; GO:0005488 binding; GO:0003676 nucleic acid binding; GO:0005198 structural molecule activity; GO:0003735 structural constituent of ribosome;	K02883	RP-L18e, RPL18; large subunit ribosomal protein L18e	hsa03010 Ribosome - Homo sapiens (human);	IPR021131;	Ribosomal protein L18e/L15P;
O95379	Tumor necrosis factor alpha-induced protein 8 OS=Homo sapiens OX=9606 GN=TNFAIP8 PE=1 SV=1	0.562	Down	0.027897	TNFAIP8	23.003	cytoplasm	GO:0043154 negative regulation of cysteine-type endopeptidase activity involved in apoptotic process; GO:0050794 regulation of cellular process; GO:0010941 regulation of cell death; GO:0010951 negative regulation of endopeptidase activity; GO:0043069 negative regulation of programmed cell death; GO:0060255 regulation of macromolecule metabolic process; GO:0043067 regulation of programmed cell dea…	GO:0044424 intracellular part; GO:0005623 cell; GO:0044464 cell part; GO:0005622 intracellular; GO:0005737 cytoplasm;	GO:0043027 cysteine-type endopeptidase inhibitor activity involved in apoptotic process; GO:0030234 enzyme regulator activity; GO:0005488 binding; GO:0030414 peptidase inhibitor activity; GO:0061134 peptidase regulator activity; GO:0043028 cysteine-type endopeptidase regulator activity involved in apoptotic process; GO:0005515 protein binding; GO:0061135 endopeptidase regulator activity; GO:00048…
Q99715	Collagen alpha-1(XII) chain OS=Homo sapiens OX=9606 GN=COL12A1 PE=1 SV=2	1.624	Up	0.0068596	COL12A1	333.14	endoplasmic reticulum	GO:0044707 single-multicellular organism process; GO:0016043 cellular component organization; GO:0030199 collagen fibril organization; GO:0048869 cellular developmental process; GO:0044236 multicellular organism metabolic process; GO:0044699 single-organism process; GO:0071704 organic substance metabolic process; GO:0007369 gastrulation; GO:0007492 endoderm development; GO:0022610 biological adhe…	GO:0005615 extracellular space; GO:0044421 extracellular region part; GO:0005783 endoplasmic reticulum; GO:0031982 vesicle; GO:0005737 cytoplasm; GO:0032991 macromolecular complex; GO:0044424 intracellular part; GO:0005593 FACIT collagen trimer; GO:0005623 cell; GO:0044420 extracellular matrix component; GO:0005581 collagen trimer; GO:0044422 organelle part; GO:0070062 extracellular exosome; GO:0…	GO:0030020 extracellular matrix structural constituent conferring tensile strength; GO:0005201 extracellular matrix structural constituent; GO:0005515 protein binding; GO:0005198 structural molecule activity; GO:0005488 binding;	K08132	COL12A; collagen, type XII, alpha	hsa04974 Protein digestion and absorption - Homo sapiens (human);	IPR013783; IPR003961; IPR001791; IPR013320; IPR002035;	Immunoglobulin-like fold; Fibronectin type III; Laminin G domain; Concanavalin A-like lectin/glucanase domain; von Willebrand factor, type A;
P84077	ADP-ribosylation factor 1 OS=Homo sapiens OX=9606 GN=ARF1 PE=1 SV=2	1.846	Up	0.006459	ARF1	20.697	cytoplasm	GO:0044700 single organism signaling; GO:0044085 cellular component biogenesis; GO:0060627 regulation of vesicle-mediated transport; GO:0065008 regulation of biological quality; GO:0034379 very-low-density lipoprotein particle assembly; GO:0044255 cellular lipid metabolic process; GO:0031347 regulation of defense response; GO:0030832 regulation of actin filament length; GO:0019216 regulation of l…	GO:0016020 membrane; GO:0044421 extracellular region part; GO:0031090 organelle membrane; GO:0005737 cytoplasm; GO:0044438 microbody part; GO:0099080 supramolecular complex; GO:0005623 cell; GO:0044422 organelle part; GO:0043228 non-membrane-bounded organelle; GO:0005778 peroxisomal membrane; GO:0070062 extracellular exosome; GO:0098590 plasma membrane region; GO:0005925 focal adhesion; GO:000562…	GO:1901265 nucleoside phosphate binding; GO:0016817 hydrolase activity, acting on acid anhydrides; GO:0016787 hydrolase activity; GO:0005515 protein binding; GO:0098772 molecular function regulator; GO:0016004 phospholipase activator activity; GO:0004871 signal transducer activity; GO:0097159 organic cyclic compound binding; GO:1901363 heterocyclic compound binding; GO:0016462 pyrophosphatase act…	K07937	ARF1; ADP-ribosylation factor 1	hsa04072 Phospholipase D signaling pathway - Homo sapiens (human); hsa04144 Endocytosis - Homo sapiens (human); hsa05110 Vibrio cholerae infection - Homo sapiens (human); hsa05134 Legionellosis - Homo sapiens (human);	IPR005225; IPR027417;	Small GTP-binding protein domain; P-loop containing nucleoside triphosphate hydrolase;
P16401	Histone H1.5 OS=Homo sapiens OX=9606 GN=HIST1H1B PE=1 SV=3	0.625	Down	0.0153211	HIST1H1B	22.58	nucleus	GO:0044085 cellular component biogenesis; GO:0065008 regulation of biological quality; GO:0032270 positive regulation of cellular protein metabolic process; GO:0072594 establishment of protein localization to organelle; GO:0051253 negative regulation of RNA metabolic process; GO:0051234 establishment of localization; GO:0045927 positive regulation of growth; GO:1905269 positive regulation of chro…	GO:0044421 extracellular region part; GO:0031982 vesicle; GO:0032991 macromolecular complex; GO:0044424 intracellular part; GO:0005623 cell; GO:0000792 heterochromatin; GO:0044422 organelle part; GO:0044427 chromosomal part; GO:0043228 non-membrane-bounded organelle; GO:0070062 extracellular exosome; GO:0031974 membrane-enclosed lumen; GO:0070013 intracellular organelle lumen; GO:0044454 nuclear …	GO:0097159 organic cyclic compound binding; GO:1901363 heterocyclic compound binding; GO:0003677 DNA binding; GO:0003723 RNA binding; GO:0042826 histone deacetylase binding; GO:0031490 chromatin DNA binding; GO:0005488 binding; GO:0003676 nucleic acid binding; GO:0005515 protein binding; GO:0003682 chromatin binding; GO:0019899 enzyme binding;	K11275	H1_5; histone H1/5		IPR011991; IPR005818;	Winged helix-turn-helix DNA-binding domain; Linker histone H1/H5, domain H15;
Q15363	Transmembrane emp24 domain-containing protein 2 OS=Homo sapiens OX=9606 GN=TMED2 PE=1 SV=1	1.679	Up	0.025422	TMED2	22.761	extracellular	GO:0044085 cellular component biogenesis; GO:0035459 cargo loading into vesicle; GO:0048208 COPII vesicle coating; GO:0022414 reproductive process; GO:0035148 tube formation; GO:0035282 segmentation; GO:0043009 chordate embryonic development; GO:0001892 embryonic placenta development; GO:0090002 establishment of protein localization to plasma membrane; GO:0015031 protein transport; GO:0060674 pla…	GO:0030658 transport vesicle membrane; GO:0016020 membrane; GO:0042175 nuclear outer membrane-endoplasmic reticulum membrane network; GO:0005783 endoplasmic reticulum; GO:0031090 organelle membrane; GO:0031410 cytoplasmic vesicle; GO:0042588 zymogen granule; GO:0030137 COPI-coated vesicle; GO:0030660 Golgi-associated vesicle membrane; GO:0031982 vesicle; GO:0005737 cytoplasm; GO:0044433 cytoplasm…	GO:0005515 protein binding; GO:0005488 binding;	K20347	TMED2, EMP24; p24 family protein beta-1		IPR009038;	GOLD domain;
P04156	Major prion protein OS=Homo sapiens OX=9606 GN=PRNP PE=1 SV=1	0.537	Down	0.00097996	PRNP	27.661	extracellular	GO:0044700 single organism signaling; GO:0044085 cellular component biogenesis; GO:1900271 regulation of long-term synaptic potentiation; GO:0002694 regulation of leukocyte activation; GO:0050672 negative regulation of lymphocyte proliferation; GO:0065008 regulation of biological quality; GO:0010941 regulation of cell death; GO:0032944 regulation of mononuclear cell proliferation; GO:0032270 posi…	GO:0016020 membrane; GO:0030425 dendrite; GO:0044421 extracellular region part; GO:0005783 endoplasmic reticulum; GO:0031090 organelle membrane; GO:0019898 extrinsic component of membrane; GO:0071944 cell periphery; GO:0098857 membrane microdomain; GO:0031982 vesicle; GO:0005737 cytoplasm; GO:0031224 intrinsic component of membrane; GO:0044424 intracellular part; GO:0005623 cell; GO:0032279 asymm…	GO:0043008 ATP-dependent protein binding; GO:0051087 chaperone binding; GO:0005521 lamin binding; GO:0043167 ion binding; GO:0015631 tubulin binding; GO:0005515 protein binding; GO:0033218 amide binding; GO:0005507 copper ion binding; GO:0004871 signal transducer activity; GO:0001540 beta-amyloid binding; GO:0060089 molecular transducer activity; GO:0004872 receptor activity; GO:0042802 identical…	K05634	PRNP, PrP, CD230; prion protein	hsa04216 Ferroptosis - Homo sapiens (human); hsa05020 Prion diseases - Homo sapiens (human);	IPR025860; IPR022416;	Major prion protein N-terminal domain; Prion/Doppel protein, beta-ribbon domain;
O00499	Myc box-dependent-interacting protein 1 OS=Homo sapiens OX=9606 GN=BIN1 PE=1 SV=1	0.573	Down	0.0027019	BIN1	64.699	cytoplasm	GO:0044085 cellular component biogenesis; GO:0060627 regulation of vesicle-mediated transport; GO:0010941 regulation of cell death; GO:0014013 regulation of gliogenesis; GO:0048869 cellular developmental process; GO:0051647 nucleus localization; GO:0022008 neurogenesis; GO:0044699 single-organism process; GO:0044764 multi-organism cellular process; GO:0010564 regulation of cell cycle process; GO:…	GO:0016020 membrane; GO:0071944 cell periphery; GO:0030016 myofibril; GO:0005737 cytoplasm; GO:0032991 macromolecular complex; GO:0099512 supramolecular fiber; GO:0044424 intracellular part; GO:0030018 Z disc; GO:0099080 supramolecular complex; GO:0005623 cell; GO:0031674 I band; GO:0044422 organelle part; GO:0043228 non-membrane-bounded organelle; GO:0005856 cytoskeleton; GO:0030315 T-tubule; GO…	GO:0051015 actin filament binding; GO:0042802 identical protein binding; GO:0008092 cytoskeletal protein binding; GO:0005488 binding; GO:0048156 tau protein binding; GO:0044877 macromolecular complex binding; GO:0003779 actin binding; GO:0005515 protein binding; GO:0070063 RNA polymerase binding; GO:0019899 enzyme binding; GO:0032403 protein complex binding;	K12562	AMPH; amphiphysin	hsa04144 Endocytosis - Homo sapiens (human); hsa04666 Fc gamma R-mediated phagocytosis - Homo sapiens (human);	IPR001452; IPR027267; IPR004148;	SH3 domain; Arfaptin homology (AH) domain/BAR domain; BAR domain;
P18077	60S ribosomal protein L35a OS=Homo sapiens OX=9606 GN=RPL35A PE=1 SV=2	2.398	Up	3.6693e-05	RPL35A	12.538	cytoplasm	GO:0044085 cellular component biogenesis; GO:0022613 ribonucleoprotein complex biogenesis; GO:0072594 establishment of protein localization to organelle; GO:0006518 peptide metabolic process; GO:0009058 biosynthetic process; GO:0044764 multi-organism cellular process; GO:0044237 cellular metabolic process; GO:0015031 protein transport; GO:0042273 ribosomal large subunit biogenesis; GO:0051234 est…	GO:0016020 membrane; GO:0044421 extracellular region part; GO:0031982 vesicle; GO:0005737 cytoplasm; GO:0032991 macromolecular complex; GO:0044424 intracellular part; GO:0005623 cell; GO:0044422 organelle part; GO:0043228 non-membrane-bounded organelle; GO:0070062 extracellular exosome; GO:0044391 ribosomal subunit; GO:0005622 intracellular; GO:0044464 cell part; GO:1903561 extracellular vesicle;…	GO:0097159 organic cyclic compound binding; GO:1901363 heterocyclic compound binding; GO:0003723 RNA binding; GO:0000049 tRNA binding; GO:0005488 binding; GO:0003676 nucleic acid binding; GO:0005515 protein binding; GO:0005198 structural molecule activity; GO:0003735 structural constituent of ribosome;	K02917	RP-L35Ae, RPL35A; large subunit ribosomal protein L35Ae	hsa03010 Ribosome - Homo sapiens (human);	IPR009000;	Translation protein, beta-barrel domain;
P00918	Carbonic anhydrase 2 OS=Homo sapiens OX=9606 GN=CA2 PE=1 SV=2	0.463	Down	2.4861e-05	CA2	29.246	cytoplasm	GO:0044700 single organism signaling; GO:0065008 regulation of biological quality; GO:1904385 cellular response to angiotensin; GO:0030641 regulation of cellular pH; GO:0030004 cellular monovalent inorganic cation homeostasis; GO:0032847 regulation of cellular pH reduction; GO:0044237 cellular metabolic process; GO:0032228 regulation of synaptic transmission, GABAergic; GO:0008152 metabolic proce…	GO:0016323 basolateral plasma membrane; GO:0016020 membrane; GO:0005615 extracellular space; GO:0044421 extracellular region part; GO:0071944 cell periphery; GO:0031982 vesicle; GO:0005737 cytoplasm; GO:0044424 intracellular part; GO:0098858 actin-based cell projection; GO:0005623 cell; GO:0070062 extracellular exosome; GO:0098590 plasma membrane region; GO:0043209 myelin sheath; GO:0044464 cell …	GO:0052689 carboxylic ester hydrolase activity; GO:0043167 ion binding; GO:0016829 lyase activity; GO:0005515 protein binding; GO:0016787 hydrolase activity; GO:0016836 hydro-lyase activity; GO:0008270 zinc ion binding; GO:0004089 carbonate dehydratase activity; GO:0016835 carbon-oxygen lyase activity; GO:0004064 arylesterase activity; GO:0046914 transition metal ion binding; GO:0003824 catalytic…	K18245	CA2; carbonic anhydrase 2 [EC:4.2.1.1]	hsa00910 Nitrogen metabolism - Homo sapiens (human); hsa01100 Metabolic pathways - Homo sapiens (human); hsa04964 Proximal tubule bicarbonate reclamation - Homo sapiens (human); hsa04966 Collecting duct acid secretion - Homo sapiens (human); hsa04971 Gastric acid secretion - Homo sapiens (human); hsa04972 Pancreatic secretion - Homo sapiens (human); hsa04976 Bile secretion - Homo sapiens (human);	IPR001148;	Alpha carbonic anhydrase;
Q71DI3	Histone H3.2 OS=Homo sapiens OX=9606 GN=HIST2H3A PE=1 SV=3	0.455	Down	0.00195642	HIST2H3A	15.388	nucleus	GO:0044085 cellular component biogenesis; GO:0007596 blood coagulation; GO:0065008 regulation of biological quality; GO:0044699 single-organism process; GO:0051253 negative regulation of RNA metabolic process; GO:0044237 cellular metabolic process; GO:0009611 response to wounding; GO:2001141 regulation of RNA biosynthetic process; GO:0008152 metabolic process; GO:0006334 nucleosome assembly; GO:0…	GO:0043229 intracellular organelle; GO:0044421 extracellular region part; GO:0043232 intracellular non-membrane-bounded organelle; GO:0031982 vesicle; GO:0044446 intracellular organelle part; GO:0031981 nuclear lumen; GO:0032991 macromolecular complex; GO:0044424 intracellular part; GO:0005623 cell; GO:0005576 extracellular region; GO:0044422 organelle part; GO:0044427 chromosomal part; GO:000078…	GO:0097159 organic cyclic compound binding; GO:1901363 heterocyclic compound binding; GO:0042393 histone binding; GO:0003677 DNA binding; GO:0046982 protein heterodimerization activity; GO:0005488 binding; GO:0046983 protein dimerization activity; GO:0003676 nucleic acid binding; GO:0005515 protein binding; GO:0003682 chromatin binding;	K11253	H3; histone H3	hsa05034 Alcoholism - Homo sapiens (human); hsa05202 Transcriptional misregulation in cancer - Homo sapiens (human); hsa05322 Systemic lupus erythematosus - Homo sapiens (human);	IPR009072; IPR007125;	Histone-fold; Histone H2A/H2B/H3;
P16949	Stathmin OS=Homo sapiens OX=9606 GN=STMN1 PE=1 SV=3	0.479	Down	0.00159716	STMN1	17.302	nucleus	GO:0044700 single organism signaling; GO:0031111 negative regulation of microtubule polymerization or depolymerization; GO:0031109 microtubule polymerization or depolymerization; GO:0007420 brain development; GO:0007067 mitotic nuclear division; GO:0051129 negative regulation of cellular component organization; GO:0048666 neuron development; GO:0048869 cellular developmental process; GO:0032989 c…	GO:0043229 intracellular organelle; GO:0016020 membrane; GO:0042995 cell projection; GO:0044421 extracellular region part; GO:0099513 polymeric cytoskeletal fiber; GO:0005874 microtubule; GO:0043232 intracellular non-membrane-bounded organelle; GO:0044430 cytoskeletal part; GO:0031982 vesicle; GO:0005737 cytoplasm; GO:0044446 intracellular organelle part; GO:0044424 intracellular part; GO:0099512…	GO:0015631 tubulin binding; GO:0005515 protein binding; GO:0008092 cytoskeletal protein binding; GO:0004871 signal transducer activity; GO:0005488 binding;	K04381	STMN1; stathmin	hsa04010 MAPK signaling pathway - Homo sapiens (human); hsa05206 MicroRNAs in cancer - Homo sapiens (human);
P26641	Elongation factor 1-gamma OS=Homo sapiens OX=9606 GN=EEF1G PE=1 SV=3	1.636	Up	0.03202	EEF1G	50.118	cytoplasm	GO:0006518 peptide metabolic process; GO:0044267 cellular protein metabolic process; GO:0009058 biosynthetic process; GO:0044764 multi-organism cellular process; GO:0043207 response to external biotic stimulus; GO:0050896 response to stimulus; GO:1901566 organonitrogen compound biosynthetic process; GO:0051707 response to other organism; GO:0044237 cellular metabolic process; GO:0009607 response …	GO:0043229 intracellular organelle; GO:0016020 membrane; GO:0044421 extracellular region part; GO:0005737 cytoplasm; GO:0031982 vesicle; GO:0044424 intracellular part; GO:0005829 cytosol; GO:0005623 cell; GO:0005576 extracellular region; GO:0043226 organelle; GO:0070062 extracellular exosome; GO:0043231 intracellular membrane-bounded organelle; GO:0005634 nucleus; GO:0005622 intracellular; GO:004…	GO:0097159 organic cyclic compound binding; GO:1901363 heterocyclic compound binding; GO:0050839 cell adhesion molecule binding; GO:0003723 RNA binding; GO:0008135 translation factor activity, RNA binding; GO:0003746 translation elongation factor activity; GO:0005488 binding; GO:0045296 cadherin binding; GO:0003676 nucleic acid binding; GO:0005515 protein binding;	K03233	EEF1G; elongation factor 1-gamma	hsa05134 Legionellosis - Homo sapiens (human);	IPR010987; IPR004046; IPR001662; IPR012336; IPR004045;	Glutathione S-transferase, C-terminal-like; Glutathione S-transferase, C-terminal; Translation elongation factor EF1B, gamma chain, conserved; Thioredoxin-like fold; Glutathione S-transferase, N-terminal;
Q9NRX4	14 kDa phosphohistidine phosphatase OS=Homo sapiens OX=9606 GN=PHPT1 PE=1 SV=1	0.617	Down	0.0155973	PHPT1	13.832	cytoplasm	GO:0065008 regulation of biological quality; GO:0009968 negative regulation of signal transduction; GO:0040017 positive regulation of locomotion; GO:0050796 regulation of insulin secretion; GO:0023051 regulation of signaling; GO:0051046 regulation of secretion; GO:0002793 positive regulation of peptide secretion; GO:0050858 negative regulation of antigen receptor-mediated signaling pathway; GO:00…	GO:0044421 extracellular region part; GO:0031982 vesicle; GO:0005737 cytoplasm; GO:0044424 intracellular part; GO:0005623 cell; GO:0005829 cytosol; GO:0005576 extracellular region; GO:0043226 organelle; GO:0070062 extracellular exosome; GO:0005622 intracellular; GO:0044464 cell part; GO:1903561 extracellular vesicle; GO:0043227 membrane-bounded organelle; GO:0043230 extracellular organelle; GO:00…	GO:0008200 ion channel inhibitor activity; GO:0016791 phosphatase activity; GO:0099106 ion channel regulator activity; GO:0005515 protein binding; GO:0016787 hydrolase activity; GO:0004721 phosphoprotein phosphatase activity; GO:0098772 molecular function regulator; GO:0005246 calcium channel regulator activity; GO:0016248 channel inhibitor activity; GO:0019855 calcium channel inhibitor activity;…	K01112	PHPT1; phosphohistidine phosphatase [EC:3.9.1.3]
O95425	Supervillin OS=Homo sapiens OX=9606 GN=SVIL PE=1 SV=2	0.515	Down	0.0063845	SVIL	247.74	nucleus	GO:0014706 striated muscle tissue development; GO:0050794 regulation of cellular process; GO:0044707 single-multicellular organism process; GO:0016043 cellular component organization; GO:0044699 single-organism process; GO:0032465 regulation of cytokinesis; GO:0010564 regulation of cell cycle process; GO:0032467 positive regulation of cytokinesis; GO:0061061 muscle structure development; GO:00072…	GO:0016020 membrane; GO:0036449 microtubule minus-end; GO:0005874 microtubule; GO:0071437 invadopodium; GO:0071944 cell periphery; GO:0030054 cell junction; GO:0030016 myofibril; GO:0005737 cytoplasm; GO:0032991 macromolecular complex; GO:1990752 microtubule end; GO:0044424 intracellular part; GO:0099512 supramolecular fiber; GO:0099080 supramolecular complex; GO:0005623 cell; GO:0032155 cell div…	GO:0051015 actin filament binding; GO:0008092 cytoskeletal protein binding; GO:0005488 binding; GO:0044877 macromolecular complex binding; GO:0003779 actin binding; GO:0005515 protein binding; GO:0032403 protein complex binding;	K10369	SVIL; supervillin		IPR003128; IPR029006; IPR007123;	Villin headpiece; ADF-H/Gelsolin-like domain; Gelsolin-like domain;
O14558	Heat shock protein beta-6 OS=Homo sapiens OX=9606 GN=HSPB6 PE=1 SV=2	0.483	Down	0.0053764	HSPB6	17.135	cytoplasm,nucleus	GO:0050794 regulation of cellular process; GO:0010667 negative regulation of cardiac muscle cell apoptotic process; GO:0010941 regulation of cell death; GO:0043069 negative regulation of programmed cell death; GO:0061077 chaperone-mediated protein folding; GO:0043067 regulation of programmed cell death; GO:0048519 negative regulation of biological process; GO:0010665 regulation of cardiac muscle …	GO:0043226 organelle; GO:0043231 intracellular membrane-bounded organelle; GO:0043229 intracellular organelle; GO:0005634 nucleus; GO:0044464 cell part; GO:0005622 intracellular; GO:0005737 cytoplasm; GO:0044424 intracellular part; GO:0043227 membrane-bounded organelle; GO:0005623 cell; GO:0005576 extracellular region;	GO:0005212 structural constituent of eye lens; GO:0042802 identical protein binding; GO:0051087 chaperone binding; GO:0042803 protein homodimerization activity; GO:0005488 binding; GO:0046983 protein dimerization activity; GO:0005515 protein binding; GO:0051082 unfolded protein binding; GO:0005198 structural molecule activity;	K09545	HSPB6; heat shock protein beta-6		IPR002068; IPR003090; IPR008978;	Alpha crystallin/Hsp20 domain; Alpha-crystallin, N-terminal; HSP20-like chaperone;
P13987	CD59 glycoprotein OS=Homo sapiens OX=9606 GN=CD59 PE=1 SV=1	0.587	Down	0.00035829	CD59	14.177	extracellular	GO:0044700 single organism signaling; GO:0044085 cellular component biogenesis; GO:0002694 regulation of leukocyte activation; GO:0010941 regulation of cell death; GO:0007596 blood coagulation; GO:0065008 regulation of biological quality; GO:0045321 leukocyte activation; GO:0032944 regulation of mononuclear cell proliferation; GO:0048208 COPII vesicle coating; GO:0007166 cell surface receptor sig…	GO:0016020 membrane; GO:0044421 extracellular region part; GO:0009897 external side of plasma membrane; GO:0031090 organelle membrane; GO:0005737 cytoplasm; GO:0044433 cytoplasmic vesicle part; GO:0005623 cell; GO:0044422 organelle part; GO:0070062 extracellular exosome; GO:0005925 focal adhesion; GO:0005622 intracellular; GO:0043209 myelin sheath; GO:0099503 secretory vesicle; GO:0030055 cell-su…	GO:0001848 complement binding; GO:0005515 protein binding; GO:0005488 binding;	K04008	CD59; CD59 antigen	hsa04610 Complement and coagulation cascades - Homo sapiens (human); hsa04640 Hematopoietic cell lineage - Homo sapiens (human);	IPR016054;	Ly-6 antigen/uPA receptor-like;
Q9H1E3	Nuclear ubiquitous casein and cyclin-dependent kinase substrate 1 OS=Homo sapiens OX=9606 GN=NUCKS1 PE=1 SV=1	0.429	Down	0.0115753	NUCKS1	27.296	nucleus	GO:0065008 regulation of biological quality; GO:0044827 modulation by host of viral genome replication; GO:0097659 nucleic acid-templated transcription; GO:0042593 glucose homeostasis; GO:0043923 positive regulation by host of viral transcription; GO:0009891 positive regulation of biosynthetic process; GO:0044237 cellular metabolic process; GO:0008152 metabolic process; GO:0035822 gene conversion…	GO:0043229 intracellular organelle; GO:0043232 intracellular non-membrane-bounded organelle; GO:0044446 intracellular organelle part; GO:0005737 cytoplasm; GO:0031981 nuclear lumen; GO:0044424 intracellular part; GO:0005730 nucleolus; GO:0005623 cell; GO:0044422 organelle part; GO:0044427 chromosomal part; GO:0043228 non-membrane-bounded organelle; GO:0043226 organelle; GO:0043231 intracellular m…	GO:0003677 DNA binding; GO:0000981 RNA polymerase II transcription factor activity, sequence-specific DNA binding; GO:0001228 transcriptional activator activity, RNA polymerase II transcription regulatory region sequence-specific binding; GO:0003723 RNA binding; GO:0001077 transcriptional activator activity, RNA polymerase II core promoter proximal region sequence-specific binding; GO:0003690 dou…
Q09666	Neuroblast differentiation-associated protein AHNAK OS=Homo sapiens OX=9606 GN=AHNAK PE=1 SV=2	0.635	Down	4.0777e-08	AHNAK	629.09	nucleus	GO:0050794 regulation of cellular process; GO:0044085 cellular component biogenesis; GO:0016043 cellular component organization; GO:0060255 regulation of macromolecule metabolic process; GO:0019219 regulation of nucleobase-containing compound metabolic process; GO:0051259 protein oligomerization; GO:0022607 cellular component assembly; GO:1901019 regulation of calcium ion transmembrane transporte…	GO:0016020 membrane; GO:0044421 extracellular region part; GO:0031090 organelle membrane; GO:0071944 cell periphery; GO:0044291 cell-cell contact zone; GO:0030054 cell junction; GO:0030016 myofibril; GO:0005737 cytoplasm; GO:0031982 vesicle; GO:0099512 supramolecular fiber; GO:0044424 intracellular part; GO:0099080 supramolecular complex; GO:0005911 cell-cell junction; GO:0005623 cell; GO:0044422…	GO:0097159 organic cyclic compound binding; GO:1901363 heterocyclic compound binding; GO:0050839 cell adhesion molecule binding; GO:0003723 RNA binding; GO:0005488 binding; GO:0045296 cadherin binding; GO:0003676 nucleic acid binding; GO:0044548 S100 protein binding; GO:0005515 protein binding; GO:0005198 structural molecule activity; GO:0097493 structural molecule activity conferring elasticity;				IPR001478;	PDZ domain;
O43665	Regulator of G-protein signaling 10 OS=Homo sapiens OX=9606 GN=RGS10 PE=1 SV=3	0.631	Down	0.0022813	RGS10	21.21	nucleus	GO:0050794 regulation of cellular process; GO:0044700 single organism signaling; GO:0009968 negative regulation of signal transduction; GO:0023051 regulation of signaling; GO:1901700 response to oxygen-containing compound; GO:0044699 single-organism process; GO:0048519 negative regulation of biological process; GO:0048523 negative regulation of cellular process; GO:0050896 response to stimulus; G…	GO:0016020 membrane; GO:0030425 dendrite; GO:0071944 cell periphery; GO:0005737 cytoplasm; GO:0043025 neuronal cell body; GO:0044424 intracellular part; GO:0005623 cell; GO:0043197 dendritic spine; GO:0043679 axon terminus; GO:0044309 neuron spine; GO:0098793 presynapse; GO:0005622 intracellular; GO:0044464 cell part; GO:0043005 neuron projection; GO:0044306 neuron projection terminus; GO:0043227…	GO:0030234 enzyme regulator activity; GO:0060589 nucleoside-triphosphatase regulator activity; GO:0005488 binding; GO:0030695 GTPase regulator activity; GO:0005515 protein binding; GO:0001965 G-protein alpha-subunit binding; GO:0098772 molecular function regulator; GO:0008047 enzyme activator activity; GO:0005096 GTPase activator activity;	K16449	RGS; regulator of G-protein signaling		IPR016137; IPR024066;	RGS domain; RGS, subdomain 1;
Q07065	Cytoskeleton-associated protein 4 OS=Homo sapiens OX=9606 GN=CKAP4 PE=1 SV=2	0.574	Down	0.00083661	CKAP4	66.022	plasma membrane	GO:0045321 leukocyte activation; GO:0002283 neutrophil activation involved in immune response; GO:0002252 immune effector process; GO:0044267 cellular protein metabolic process; GO:0044699 single-organism process; GO:0050896 response to stimulus; GO:0044237 cellular metabolic process; GO:0051234 establishment of localization; GO:0071704 organic substance metabolic process; GO:0008152 metabolic pr…	GO:0016020 membrane; GO:0044421 extracellular region part; GO:0031090 organelle membrane; GO:0005737 cytoplasm; GO:0044433 cytoplasmic vesicle part; GO:0032991 macromolecular complex; GO:0005623 cell; GO:0044422 organelle part; GO:0043228 non-membrane-bounded organelle; GO:0070062 extracellular exosome; GO:0005765 lysosomal membrane; GO:0005654 nucleoplasm; GO:0016607 nuclear speck; GO:0005622 in…	GO:0097159 organic cyclic compound binding; GO:1901363 heterocyclic compound binding; GO:0003723 RNA binding; GO:0005488 binding; GO:0003676 nucleic acid binding;	K13999	CKAP4, CLIMP63; cytoskeleton-associated protein 4	hsa04141 Protein processing in endoplasmic reticulum - Homo sapiens (human);
Q13428	Treacle protein OS=Homo sapiens OX=9606 GN=TCOF1 PE=1 SV=3	0.579	Down	0.0096561	TCOF1	152.1	nucleus	GO:0032502 developmental process; GO:0006810 transport; GO:0044707 single-multicellular organism process; GO:0048731 system development; GO:0044767 single-organism developmental process; GO:0044699 single-organism process; GO:0007275 multicellular organism development; GO:0051179 localization; GO:0032501 multicellular organismal process; GO:0048856 anatomical structure development; GO:0001501 ske…	GO:0043229 intracellular organelle; GO:0043232 intracellular non-membrane-bounded organelle; GO:0005737 cytoplasm; GO:0044446 intracellular organelle part; GO:0031981 nuclear lumen; GO:0044452 nucleolar part; GO:0044424 intracellular part; GO:0005730 nucleolus; GO:0005829 cytosol; GO:0005623 cell; GO:0001650 fibrillar center; GO:0044422 organelle part; GO:0043228 non-membrane-bounded organelle; G…	GO:0097159 organic cyclic compound binding; GO:1901363 heterocyclic compound binding; GO:0003723 RNA binding; GO:0005488 binding; GO:0003676 nucleic acid binding; GO:0005515 protein binding; GO:0005215 transporter activity;	K14562	TCOF1; Treacher Collins syndrome protein	hsa03008 Ribosome biogenesis in eukaryotes - Homo sapiens (human);	IPR003993; IPR006594;	Treacher Collins syndrome, treacle; LIS1 homology motif;
Q8N335	Glycerol-3-phosphate dehydrogenase 1-like protein OS=Homo sapiens OX=9606 GN=GPD1L PE=1 SV=1	1.673	Up	3.6482e-05	GPD1L	38.418	cytoplasm	GO:0065008 regulation of biological quality; GO:0019362 pyridine nucleotide metabolic process; GO:0090038 negative regulation of protein kinase C signaling; GO:0044255 cellular lipid metabolic process; GO:0044237 cellular metabolic process; GO:0019432 triglyceride biosynthetic process; GO:0008610 lipid biosynthetic process; GO:0008152 metabolic process; GO:0032879 regulation of localization; GO:0…	GO:0016020 membrane; GO:0044421 extracellular region part; GO:0071944 cell periphery; GO:0031982 vesicle; GO:0005737 cytoplasm; GO:0032991 macromolecular complex; GO:0044424 intracellular part; GO:0005623 cell; GO:0005829 cytosol; GO:0005576 extracellular region; GO:0005886 plasma membrane; GO:0043226 organelle; GO:0070062 extracellular exosome; GO:1902494 catalytic complex; GO:0005622 intracellu…	GO:1901265 nucleoside phosphate binding; GO:0046983 protein dimerization activity; GO:0005515 protein binding; GO:0000166 nucleotide binding; GO:0017080 sodium channel regulator activity; GO:0098772 molecular function regulator; GO:0048037 cofactor binding; GO:0016491 oxidoreductase activity; GO:0016614 oxidoreductase activity, acting on CH-OH group of donors; GO:1901363 heterocyclic compound bin…	K00006	GPD1; glycerol-3-phosphate dehydrogenase (NAD+) [EC:1.1.1.8]	hsa00564 Glycerophospholipid metabolism - Homo sapiens (human);	IPR013328; IPR008927; IPR016040; IPR011128; IPR006109;	6-phosphogluconate dehydrogenase, domain 2; 6-phosphogluconate dehydrogenase C-terminal domain-like; NAD(P)-binding domain; Glycerol-3-phosphate dehydrogenase, NAD-dependent, N-terminal; Glycerol-3-phosphate dehydrogenase, NAD-dependent, C-terminal;
P62847	40S ribosomal protein S24 OS=Homo sapiens OX=9606 GN=RPS24 PE=1 SV=1	1.893	Up	0.00053743	RPS24	15.423	cytoplasm	GO:0044085 cellular component biogenesis; GO:0065008 regulation of biological quality; GO:0022613 ribonucleoprotein complex biogenesis; GO:0072594 establishment of protein localization to organelle; GO:0006518 peptide metabolic process; GO:0002262 myeloid cell homeostasis; GO:0009058 biosynthetic process; GO:0044764 multi-organism cellular process; GO:0044237 cellular metabolic process; GO:001503…	GO:0016020 membrane; GO:0015935 small ribosomal subunit; GO:0005737 cytoplasm; GO:0032991 macromolecular complex; GO:0044424 intracellular part; GO:0005623 cell; GO:0044422 organelle part; GO:0043228 non-membrane-bounded organelle; GO:0031974 membrane-enclosed lumen; GO:0005654 nucleoplasm; GO:0070013 intracellular organelle lumen; GO:0044391 ribosomal subunit; GO:0005622 intracellular; GO:004446…	GO:0097159 organic cyclic compound binding; GO:1901363 heterocyclic compound binding; GO:0003723 RNA binding; GO:1901265 nucleoside phosphate binding; GO:0031369 translation initiation factor binding; GO:0005488 binding; GO:0003676 nucleic acid binding; GO:0005515 protein binding; GO:0000166 nucleotide binding; GO:0003735 structural constituent of ribosome; GO:0005198 structural molecule activity…	K02974	RP-S24e, RPS24; small subunit ribosomal protein S24e	hsa03010 Ribosome - Homo sapiens (human);	IPR012678; IPR012677;	Ribosomal protein L23/L15e core domain; Nucleotide-binding alpha-beta plait domain;
Q9NR45	Sialic acid synthase OS=Homo sapiens OX=9606 GN=NANS PE=1 SV=2	1.823	Up	0.00104151	NANS	40.307	cytoplasm	GO:1903509 liposaccharide metabolic process; GO:0016051 carbohydrate biosynthetic process; GO:0000271 polysaccharide biosynthetic process; GO:0044699 single-organism process; GO:0044255 cellular lipid metabolic process; GO:0009058 biosynthetic process; GO:0044237 cellular metabolic process; GO:0044264 cellular polysaccharide metabolic process; GO:0008610 lipid biosynthetic process; GO:0071704 org…	GO:0070062 extracellular exosome; GO:0043226 organelle; GO:0044421 extracellular region part; GO:0044464 cell part; GO:0005622 intracellular; GO:0005737 cytoplasm; GO:0031982 vesicle; GO:1903561 extracellular vesicle; GO:0044424 intracellular part; GO:0005829 cytosol; GO:0005623 cell; GO:0043227 membrane-bounded organelle; GO:0005576 extracellular region; GO:0043230 extracellular organelle; GO:00…	GO:0008781 N-acylneuraminate cytidylyltransferase activity; GO:0070567 cytidylyltransferase activity; GO:0047444 N-acylneuraminate-9-phosphate synthase activity; GO:0016779 nucleotidyltransferase activity; GO:0003824 catalytic activity; GO:0016765 transferase activity, transferring alkyl or aryl (other than methyl) groups; GO:0050462 N-acetylneuraminate synthase activity; GO:0016740 transferase a…	K05304	NANS, SAS; sialic acid synthase [EC:2.5.1.56 2.5.1.57 2.5.1.132]	hsa00520 Amino sugar and nucleotide sugar metabolism - Homo sapiens (human); hsa01100 Metabolic pathways - Homo sapiens (human);	IPR013785; IPR013132; IPR006190; IPR013974;	Aldolase-type TIM barrel; N-acetylneuraminic acid synthase, N-terminal; Antifreeze-like/N-acetylneuraminic acid synthase C-terminal; SAF domain;
Q9NUJ1	Mycophenolic acid acyl-glucuronide esterase, mitochondrial OS=Homo sapiens OX=9606 GN=ABHD10 PE=1 SV=1	1.788	Up	0.0031833	ABHD10	33.932	mitochondria	GO:0044275 cellular carbohydrate catabolic process; GO:0016139 glycoside catabolic process; GO:0044699 single-organism process; GO:0019389 glucuronoside metabolic process; GO:0044237 cellular metabolic process; GO:0006063 uronic acid metabolic process; GO:0071704 organic substance metabolic process; GO:0008152 metabolic process; GO:0044262 cellular carbohydrate metabolic process; GO:0019391 glucu…	GO:0005759 mitochondrial matrix; GO:0043229 intracellular organelle; GO:0044429 mitochondrial part; GO:0005737 cytoplasm; GO:0044446 intracellular organelle part; GO:0044424 intracellular part; GO:0005829 cytosol; GO:0005623 cell; GO:0005739 mitochondrion; GO:0044422 organelle part; GO:0031974 membrane-enclosed lumen; GO:0043226 organelle; GO:0043231 intracellular membrane-bounded organelle; GO:0…	GO:0052689 carboxylic ester hydrolase activity; GO:0003824 catalytic activity; GO:0016788 hydrolase activity, acting on ester bonds; GO:0016798 hydrolase activity, acting on glycosyl bonds; GO:0004553 hydrolase activity, hydrolyzing O-glycosyl compounds; GO:0016787 hydrolase activity; GO:0102390 mycophenolic acid acyl-glucuronide esterase activity;	K13702	ABHD10; abhydrolase domain-containing protein 10 [EC:3.1.1.93]		IPR029058; IPR000073;	Alpha/Beta hydrolase fold; Alpha/beta hydrolase fold-1;
P30626	Sorcin OS=Homo sapiens OX=9606 GN=SRI PE=1 SV=1	0.609	Down	0.044659	SRI	21.676	extracellular	GO:0044700 single organism signaling; GO:0065008 regulation of biological quality; GO:1903533 regulation of protein targeting; GO:0050796 regulation of insulin secretion; GO:0090317 negative regulation of intracellular protein transport; GO:1903170 negative regulation of calcium ion transmembrane transport; GO:0002793 positive regulation of peptide secretion; GO:1904427 positive regulation of cal…	GO:0030425 dendrite; GO:0016020 membrane; GO:0044421 extracellular region part; GO:0031090 organelle membrane; GO:0005737 cytoplasm; GO:0016528 sarcoplasm; GO:0099080 supramolecular complex; GO:0005623 cell; GO:0031674 I band; GO:0043197 dendritic spine; GO:0044422 organelle part; GO:0033017 sarcoplasmic reticulum membrane; GO:0043228 non-membrane-bounded organelle; GO:0030315 T-tubule; GO:007006…	GO:0004198 calcium-dependent cysteine-type endopeptidase activity; GO:0008233 peptidase activity; GO:0046982 protein heterodimerization activity; GO:0005102 receptor binding; GO:0043167 ion binding; GO:0046983 protein dimerization activity; GO:0099106 ion channel regulator activity; GO:0008234 cysteine-type peptidase activity; GO:0016787 hydrolase activity; GO:0005515 protein binding; GO:0005246 …				IPR011992; IPR002048;	EF-hand domain pair; EF-hand domain;
P16070	CD44 antigen OS=Homo sapiens OX=9606 GN=CD44 PE=1 SV=3	0.452	Down	3.1868e-07	CD44	81.537	extracellular,plasma membrane	GO:0044700 single organism signaling; GO:0010941 regulation of cell death; GO:0045321 leukocyte activation; GO:0032270 positive regulation of cellular protein metabolic process; GO:0007166 cell surface receptor signaling pathway; GO:0070486 leukocyte aggregation; GO:0071345 cellular response to cytokine stimulus; GO:0030203 glycosaminoglycan metabolic process; GO:0022610 biological adhesion; GO:0…	GO:0016020 membrane; GO:0044421 extracellular region part; GO:0031090 organelle membrane; GO:0031410 cytoplasmic vesicle; GO:0030054 cell junction; GO:0071944 cell periphery; GO:0005737 cytoplasm; GO:0031982 vesicle; GO:0044433 cytoplasmic vesicle part; GO:0032991 macromolecular complex; GO:0031224 intrinsic component of membrane; GO:0044424 intracellular part; GO:0005887 integral component of pl…	GO:0097367 carbohydrate derivative binding; GO:0005488 binding; GO:0005540 hyaluronic acid binding; GO:0044877 macromolecular complex binding; GO:0005515 protein binding; GO:0005518 collagen binding; GO:0005539 glycosaminoglycan binding; GO:0032403 protein complex binding;	K06256	CD44; CD44 antigen	hsa04512 ECM-receptor interaction - Homo sapiens (human); hsa04640 Hematopoietic cell lineage - Homo sapiens (human); hsa05131 Shigellosis - Homo sapiens (human); hsa05169 Epstein-Barr virus infection - Homo sapiens (human); hsa05205 Proteoglycans in cancer - Homo sapiens (human); hsa05206 MicroRNAs in cancer - Homo sapiens (human);	IPR016187; IPR000538; IPR016186;	C-type lectin fold; Link domain; C-type lectin-like/link domain;
O43405	Cochlin OS=Homo sapiens OX=9606 GN=COCH PE=1 SV=1	1.755	Up	0.019079	COCH	59.482	extracellular	GO:0050794 regulation of cellular process; GO:0065008 regulation of biological quality; GO:0098542 defense response to other organism; GO:0043207 response to external biotic stimulus; GO:0080134 regulation of response to stress; GO:0050896 response to stimulus; GO:0031347 regulation of defense response; GO:0051707 response to other organism; GO:0050877 neurological system process; GO:0009607 resp…	GO:0031012 extracellular matrix; GO:0070062 extracellular exosome; GO:0043226 organelle; GO:0044421 extracellular region part; GO:0031982 vesicle; GO:1903561 extracellular vesicle; GO:0005578 proteinaceous extracellular matrix; GO:0043227 membrane-bounded organelle; GO:0005576 extracellular region; GO:0043230 extracellular organelle;	GO:0005518 collagen binding; GO:0005515 protein binding; GO:0005488 binding; GO:0032403 protein complex binding; GO:0044877 macromolecular complex binding;				IPR004043; IPR002035;	LCCL domain; von Willebrand factor, type A;
P50914	60S ribosomal protein L14 OS=Homo sapiens OX=9606 GN=RPL14 PE=1 SV=4	1.726	Up	0.00098143	RPL14	23.432	mitochondria	GO:0044085 cellular component biogenesis; GO:0022613 ribonucleoprotein complex biogenesis; GO:0072594 establishment of protein localization to organelle; GO:0006518 peptide metabolic process; GO:0009058 biosynthetic process; GO:0044764 multi-organism cellular process; GO:0044237 cellular metabolic process; GO:0015031 protein transport; GO:0042273 ribosomal large subunit biogenesis; GO:0051234 est…	GO:0005840 ribosome; GO:0043229 intracellular organelle; GO:0016020 membrane; GO:0044421 extracellular region part; GO:0043232 intracellular non-membrane-bounded organelle; GO:0022625 cytosolic large ribosomal subunit; GO:0031982 vesicle; GO:0044446 intracellular organelle part; GO:0005737 cytoplasm; GO:0032991 macromolecular complex; GO:0044424 intracellular part; GO:0005829 cytosol; GO:0005623 …	GO:0097159 organic cyclic compound binding; GO:1901363 heterocyclic compound binding; GO:0050839 cell adhesion molecule binding; GO:0003723 RNA binding; GO:0005488 binding; GO:0045296 cadherin binding; GO:0003676 nucleic acid binding; GO:0005515 protein binding; GO:0005198 structural molecule activity; GO:0003735 structural constituent of ribosome;	K02875	RP-L14e, RPL14; large subunit ribosomal protein L14e	hsa03010 Ribosome - Homo sapiens (human);	IPR008991; IPR002784; IPR014722;	Translation protein SH3-like domain; Ribosomal protein L14e domain; Ribosomal protein L2 domain 2;
Q07507	Dermatopontin OS=Homo sapiens OX=9606 GN=DPT PE=1 SV=2	0.379	Down	0.0049967	DPT	24.005	extracellular	GO:0050794 regulation of cellular process; GO:0016043 cellular component organization; GO:0071822 protein complex subunit organization; GO:0042127 regulation of cell proliferation; GO:0030199 collagen fibril organization; GO:0044763 single-organism cellular process; GO:0044699 single-organism process; GO:0048523 negative regulation of cellular process; GO:0048519 negative regulation of biological…	GO:0031012 extracellular matrix; GO:0070062 extracellular exosome; GO:0043226 organelle; GO:0005615 extracellular space; GO:0044421 extracellular region part; GO:0031982 vesicle; GO:1903561 extracellular vesicle; GO:0005578 proteinaceous extracellular matrix; GO:0043227 membrane-bounded organelle; GO:0005576 extracellular region; GO:0043230 extracellular organelle;
P02763	Alpha-1-acid glycoprotein 1 OS=Homo sapiens OX=9606 GN=ORM1 PE=1 SV=1	2.254	Up	4.2398e-05	ORM1	23.511	extracellular	GO:1903555 regulation of tumor necrosis factor superfamily cytokine production; GO:0045321 leukocyte activation; GO:0002283 neutrophil activation involved in immune response; GO:0032715 negative regulation of interleukin-6 production; GO:0002252 immune effector process; GO:0032680 regulation of tumor necrosis factor production; GO:0002576 platelet degranulation; GO:0044699 single-organism process…	GO:0034774 secretory granule lumen; GO:1904724 tertiary granule lumen; GO:0005615 extracellular space; GO:0044421 extracellular region part; GO:0031410 cytoplasmic vesicle; GO:0005737 cytoplasm; GO:0031982 vesicle; GO:0044433 cytoplasmic vesicle part; GO:0044424 intracellular part; GO:0005623 cell; GO:0044422 organelle part; GO:0070062 extracellular exosome; GO:0031974 membrane-enclosed lumen; GO…	GO:0005515 protein binding; GO:0005488 binding;	K17308	ORM1, AGP1; alpha-1-acid glycoprotein 1		IPR012674; IPR000566; IPR011038;	Calycin; Lipocalin/cytosolic fatty-acid binding domain; Calycin-like;
P62328	Thymosin beta-4 OS=Homo sapiens OX=9606 GN=TMSB4X PE=1 SV=2	0.31	Down	0.00114435	TMSB4X	5.0526	nucleus	GO:0050794 regulation of cellular process; GO:0016043 cellular component organization; GO:0002576 platelet degranulation; GO:0007015 actin filament organization; GO:0044699 single-organism process; GO:0051234 establishment of localization; GO:0030036 actin cytoskeleton organization; GO:1902578 single-organism localization; GO:2000145 regulation of cell motility; GO:0032879 regulation of localizat…	GO:0034774 secretory granule lumen; GO:0005615 extracellular space; GO:0044421 extracellular region part; GO:0031410 cytoplasmic vesicle; GO:0031982 vesicle; GO:0005737 cytoplasm; GO:0044433 cytoplasmic vesicle part; GO:0044424 intracellular part; GO:0005623 cell; GO:0044422 organelle part; GO:0043228 non-membrane-bounded organelle; GO:0031974 membrane-enclosed lumen; GO:0005856 cytoskeleton; GO:…	GO:0003779 actin binding; GO:0097159 organic cyclic compound binding; GO:1901363 heterocyclic compound binding; GO:0003723 RNA binding; GO:0005515 protein binding; GO:0008092 cytoskeletal protein binding; GO:0003785 actin monomer binding; GO:0005488 binding; GO:0003676 nucleic acid binding;	K05764	TMSB4; thymosin, beta 4	hsa04810 Regulation of actin cytoskeleton - Homo sapiens (human);
Q13938	Calcyphosin OS=Homo sapiens OX=9606 GN=CAPS PE=1 SV=2	1.856	Up	0.033722	CAPS	30.24	mitochondria	GO:0050794 regulation of cellular process; GO:0044700 single organism signaling; GO:0051716 cellular response to stimulus; GO:0007165 signal transduction; GO:0050789 regulation of biological process; GO:0007154 cell communication; GO:0035556 intracellular signal transduction; GO:0044699 single-organism process; GO:0023052 signaling; GO:0050896 response to stimulus; GO:0009987 cellular process; GO…	GO:0070062 extracellular exosome; GO:0043226 organelle; GO:0044421 extracellular region part; GO:0044464 cell part; GO:0005622 intracellular; GO:0005737 cytoplasm; GO:0031982 vesicle; GO:1903561 extracellular vesicle; GO:0044424 intracellular part; GO:0005623 cell; GO:0043227 membrane-bounded organelle; GO:0005576 extracellular region; GO:0043230 extracellular organelle;	GO:0046872 metal ion binding; GO:0043169 cation binding; GO:0005509 calcium ion binding; GO:0005488 binding; GO:0043167 ion binding;				IPR011992; IPR002048;	EF-hand domain pair; EF-hand domain;
Q8NBJ7	Inactive C-alpha-formylglycine-generating enzyme 2 OS=Homo sapiens OX=9606 GN=SUMF2 PE=1 SV=2	0.574	Down	0.0023757	SUMF2	33.843	extracellular	GO:0043687 post-translational protein modification; GO:0008152 metabolic process; GO:0044260 cellular macromolecule metabolic process; GO:0044267 cellular protein metabolic process; GO:0006464 cellular protein modification process; GO:0043170 macromolecule metabolic process; GO:0019538 protein metabolic process; GO:0036211 protein modification process; GO:0043412 macromolecule modification; GO:00…	GO:0005788 endoplasmic reticulum lumen; GO:0043229 intracellular organelle; GO:0005783 endoplasmic reticulum; GO:0005737 cytoplasm; GO:0044446 intracellular organelle part; GO:0012505 endomembrane system; GO:0044424 intracellular part; GO:0005623 cell; GO:0044422 organelle part; GO:0043226 organelle; GO:0043231 intracellular membrane-bounded organelle; GO:0031974 membrane-enclosed lumen; GO:00700…	GO:0046872 metal ion binding; GO:0043169 cation binding; GO:0005488 binding; GO:0043167 ion binding;				IPR005532; IPR016187;	Sulfatase-modifying factor enzyme; C-type lectin fold;
Q9Y625	Glypican-6 OS=Homo sapiens OX=9606 GN=GPC6 PE=1 SV=1	0.524	Down	0.0190776	GPC6	62.735	extracellular	GO:0044700 single organism signaling; GO:0051674 localization of cell; GO:0007166 cell surface receptor signaling pathway; GO:0006024 glycosaminoglycan biosynthetic process; GO:0006026 aminoglycan catabolic process; GO:0044699 single-organism process; GO:0044255 cellular lipid metabolic process; GO:0009058 biosynthetic process; GO:0044237 cellular metabolic process; GO:0030203 glycosaminoglycan m…	GO:0016020 membrane; GO:0005615 extracellular space; GO:0044421 extracellular region part; GO:0071944 cell periphery; GO:0005737 cytoplasm; GO:0031224 intrinsic component of membrane; GO:0044424 intracellular part; GO:0005887 integral component of plasma membrane; GO:0005623 cell; GO:0044422 organelle part; GO:0005775 vacuolar lumen; GO:0031974 membrane-enclosed lumen; GO:0070013 intracellular or…	GO:0038023 signaling receptor activity; GO:1904929 coreceptor activity involved in Wnt signaling pathway, planar cell polarity pathway; GO:0015026 coreceptor activity; GO:0043167 ion binding; GO:0043394 proteoglycan binding; GO:0043395 heparan sulfate proteoglycan binding; GO:0005515 protein binding; GO:1901681 sulfur compound binding; GO:0004871 signal transducer activity; GO:0060089 molecular t…	K08112	GPC6; glypican 6
Q93052	Lipoma-preferred partner OS=Homo sapiens OX=9606 GN=LPP PE=1 SV=1	0.646	Down	2.0387e-05	LPP	65.746	nucleus	GO:0007155 cell adhesion; GO:0022610 biological adhesion;	GO:0043229 intracellular organelle; GO:0016020 membrane; GO:0071944 cell periphery; GO:0030054 cell junction; GO:0005737 cytoplasm; GO:0070161 anchoring junction; GO:0044424 intracellular part; GO:0005829 cytosol; GO:0005623 cell; GO:0005886 plasma membrane; GO:0043231 intracellular membrane-bounded organelle; GO:0043226 organelle; GO:0005634 nucleus; GO:0005925 focal adhesion; GO:0005622 intrace…	GO:0046914 transition metal ion binding; GO:0005488 binding; GO:0043167 ion binding; GO:0043169 cation binding; GO:0046872 metal ion binding; GO:0005515 protein binding; GO:0008270 zinc ion binding;	K16676	LPP; lipoma-prefererred partner		IPR001781;	Zinc finger, LIM-type;
Q02952	A-kinase anchor protein 12 OS=Homo sapiens OX=9606 GN=AKAP12 PE=1 SV=4	0.445	Down	5.8246e-05	AKAP12	191.48	nucleus	GO:0044700 single organism signaling; GO:0023051 regulation of signaling; GO:1902533 positive regulation of intracellular signal transduction; GO:0009891 positive regulation of biosynthetic process; GO:0044699 single-organism process; GO:0015031 protein transport; GO:0030819 positive regulation of cAMP biosynthetic process; GO:0051234 establishment of localization; GO:0006605 protein targeting; G…	GO:0043229 intracellular organelle; GO:0016020 membrane; GO:0005938 cell cortex; GO:0043232 intracellular non-membrane-bounded organelle; GO:0030054 cell junction; GO:0071944 cell periphery; GO:0005737 cytoplasm; GO:0099568 cytoplasmic region; GO:0070161 anchoring junction; GO:0044424 intracellular part; GO:0005829 cytosol; GO:0005623 cell; GO:0005886 plasma membrane; GO:0043228 non-membrane-boun…	GO:0051018 protein kinase A binding; GO:0005515 protein binding; GO:0008179 adenylate cyclase binding; GO:0019899 enzyme binding; GO:0005488 binding;	K16528	AKAP12; A-kinase anchor protein 12		IPR001573; IPR018459;	Protein kinase A anchoring, WSK motif; RII binding domain;
Q9Y2B0	Protein canopy homolog 2 OS=Homo sapiens OX=9606 GN=CNPY2 PE=1 SV=1	0.625	Down	0.00173818	CNPY2	20.652	extracellular	GO:0044700 single organism signaling; GO:0050794 regulation of cellular process; GO:0007166 cell surface receptor signaling pathway; GO:0010869 regulation of receptor biosynthetic process; GO:0060255 regulation of macromolecule metabolic process; GO:0009891 positive regulation of biosynthetic process; GO:0044699 single-organism process; GO:0045716 positive regulation of low-density lipoprotein pa…	GO:0016020 membrane; GO:0043229 intracellular organelle; GO:0031226 intrinsic component of plasma membrane; GO:0005783 endoplasmic reticulum; GO:0071944 cell periphery; GO:0005737 cytoplasm; GO:0031224 intrinsic component of membrane; GO:0012505 endomembrane system; GO:0044424 intracellular part; GO:0005887 integral component of plasma membrane; GO:0005623 cell; GO:0016021 integral component of m…	GO:0005515 protein binding; GO:0005488 binding;	K22936			IPR021852; IPR008139;	Domain of unknown function DUF3456; Saposin B type domain;
P01011	Alpha-1-antichymotrypsin OS=Homo sapiens OX=9606 GN=SERPINA3 PE=1 SV=2	1.593	Up	0.00033931	SERPINA3	47.65	extracellular	GO:0065008 regulation of biological quality; GO:0007586 digestion; GO:0045321 leukocyte activation; GO:0044699 single-organism process; GO:0019216 regulation of lipid metabolic process; GO:0048871 multicellular organismal homeostasis; GO:0030277 maintenance of gastrointestinal epithelium; GO:0051234 establishment of localization; GO:0010466 negative regulation of peptidase activity; GO:0002274 my…	GO:0034774 secretory granule lumen; GO:0005615 extracellular space; GO:0044421 extracellular region part; GO:0031410 cytoplasmic vesicle; GO:0031982 vesicle; GO:0005737 cytoplasm; GO:0044433 cytoplasmic vesicle part; GO:0044424 intracellular part; GO:0035578 azurophil granule lumen; GO:0005623 cell; GO:0044422 organelle part; GO:0005775 vacuolar lumen; GO:0070062 extracellular exosome; GO:0031974…	GO:0097159 organic cyclic compound binding; GO:1901363 heterocyclic compound binding; GO:0003677 DNA binding; GO:0004867 serine-type endopeptidase inhibitor activity; GO:0030234 enzyme regulator activity; GO:0005488 binding; GO:0030414 peptidase inhibitor activity; GO:0061134 peptidase regulator activity; GO:0003676 nucleic acid binding; GO:0061135 endopeptidase regulator activity; GO:0005515 pro…	K04525	SERPINA; serpin peptidase inhibitor, clade A		IPR023796;	Serpin domain;
P67936	Tropomyosin alpha-4 chain OS=Homo sapiens OX=9606 GN=TPM4 PE=1 SV=3	0.545	Down	2.3928e-05	TPM4	28.521	cytoplasm	GO:0030048 actin filament-based movement; GO:0032502 developmental process; GO:0016043 cellular component organization; GO:0001649 osteoblast differentiation; GO:0044707 single-multicellular organism process; GO:0030049 muscle filament sliding; GO:0070252 actin-mediated cell contraction; GO:0003012 muscle system process; GO:0003008 system process; GO:0033275 actin-myosin filament sliding; GO:0001…	GO:0016020 membrane; GO:0044421 extracellular region part; GO:0005938 cell cortex; GO:0030054 cell junction; GO:0071944 cell periphery; GO:0030016 myofibril; GO:0031982 vesicle; GO:0099568 cytoplasmic region; GO:0005737 cytoplasm; GO:0030863 cortical cytoskeleton; GO:0032991 macromolecular complex; GO:0099512 supramolecular fiber; GO:0044424 intracellular part; GO:0099080 supramolecular complex; …	GO:0051015 actin filament binding; GO:0008092 cytoskeletal protein binding; GO:0005488 binding; GO:0043167 ion binding; GO:0044877 macromolecular complex binding; GO:0003779 actin binding; GO:0046872 metal ion binding; GO:0043169 cation binding; GO:0005515 protein binding; GO:0005509 calcium ion binding; GO:0008307 structural constituent of muscle; GO:0005198 structural molecule activity; GO:0032…	K10375	TPM4; tropomyosin 4	hsa04260 Cardiac muscle contraction - Homo sapiens (human); hsa04261 Adrenergic signaling in cardiomyocytes - Homo sapiens (human); hsa05410 Hypertrophic cardiomyopathy (HCM) - Homo sapiens (human); hsa05414 Dilated cardiomyopathy (DCM) - Homo sapiens (human);
P28161	Glutathione S-transferase Mu 2 OS=Homo sapiens OX=9606 GN=GSTM2 PE=1 SV=2	0.398	Down	0.029124	GSTM2	25.744	cytoplasm	GO:0044700 single organism signaling; GO:0050850 positive regulation of calcium-mediated signaling; GO:2000273 positive regulation of receptor activity; GO:0065008 regulation of biological quality; GO:0006518 peptide metabolic process; GO:0051410 detoxification of nitrogen compound; GO:0044255 cellular lipid metabolic process; GO:1903170 negative regulation of calcium ion transmembrane transport;…	GO:0043229 intracellular organelle; GO:0044421 extracellular region part; GO:0005783 endoplasmic reticulum; GO:0031982 vesicle; GO:0005737 cytoplasm; GO:0016529 sarcoplasmic reticulum; GO:0012505 endomembrane system; GO:0044424 intracellular part; GO:0005829 cytosol; GO:0016528 sarcoplasm; GO:0005623 cell; GO:0005576 extracellular region; GO:0070062 extracellular exosome; GO:0043231 intracellular…	GO:0004602 glutathione peroxidase activity; GO:0005102 receptor binding; GO:0046983 protein dimerization activity; GO:0043167 ion binding; GO:0016209 antioxidant activity; GO:0005515 protein binding; GO:0033218 amide binding; GO:0043295 glutathione binding; GO:1900750 oligopeptide binding; GO:1901681 sulfur compound binding; GO:0016491 oxidoreductase activity; GO:0004364 glutathione transferase a…	K00799	GST, gst; glutathione S-transferase [EC:2.5.1.18]	hsa00480 Glutathione metabolism - Homo sapiens (human); hsa00980 Metabolism of xenobiotics by cytochrome P450 - Homo sapiens (human); hsa00982 Drug metabolism - cytochrome P450 - Homo sapiens (human); hsa00983 Drug metabolism - other enzymes - Homo sapiens (human); hsa01100 Metabolic pathways - Homo sapiens (human); hsa01524 Platinum drug resistance - Homo sapiens (human); hsa05200 Pathways in ca…	IPR004046; IPR010987; IPR004045; IPR012336;	Glutathione S-transferase, C-terminal; Glutathione S-transferase, C-terminal-like; Glutathione S-transferase, N-terminal; Thioredoxin-like fold;
P02743	Serum amyloid P-component OS=Homo sapiens OX=9606 GN=APCS PE=1 SV=2	4.383	Up	0.000179332	APCS	25.387	extracellular	GO:0044085 cellular component biogenesis; GO:0051093 negative regulation of developmental process; GO:0065008 regulation of biological quality; GO:0002762 negative regulation of myeloid leukocyte differentiation; GO:0045637 regulation of myeloid cell differentiation; GO:0044359 modulation of molecular function in other organism; GO:1903016 negative regulation of exo-alpha-sialidase activity; GO:0…	GO:0043229 intracellular organelle; GO:0005615 extracellular space; GO:0044421 extracellular region part; GO:0031982 vesicle; GO:0044424 intracellular part; GO:0005623 cell; GO:0005576 extracellular region; GO:0043226 organelle; GO:0070062 extracellular exosome; GO:0043231 intracellular membrane-bounded organelle; GO:0072562 blood microparticle; GO:0005634 nucleus; GO:0005622 intracellular; GO:00…	GO:0001849 complement component C1q binding; GO:0001846 opsonin binding; GO:0005488 binding; GO:0043167 ion binding; GO:0001848 complement binding; GO:0030246 carbohydrate binding; GO:0043169 cation binding; GO:0046872 metal ion binding; GO:0005515 protein binding; GO:0005509 calcium ion binding; GO:0051082 unfolded protein binding; GO:0046790 virion binding;	K23267			IPR013320;	Concanavalin A-like lectin/glucanase domain;
Q93062	RNA-binding protein with multiple splicing OS=Homo sapiens OX=9606 GN=RBPMS PE=1 SV=1	0.364	Down	1.5409e-06	RBPMS	21.802	cytoplasm	GO:0032270 positive regulation of cellular protein metabolic process; GO:0097659 nucleic acid-templated transcription; GO:1903533 regulation of protein targeting; GO:0023051 regulation of signaling; GO:0009058 biosynthetic process; GO:0044237 cellular metabolic process; GO:2001141 regulation of RNA biosynthetic process; GO:0042306 regulation of protein import into nucleus; GO:0090100 positive reg…	GO:0005685 U1 snRNP; GO:0000932 P-body; GO:0005737 cytoplasm; GO:0032991 macromolecular complex; GO:0044424 intracellular part; GO:0005623 cell; GO:0044422 organelle part; GO:0036464 cytoplasmic ribonucleoprotein granule; GO:0043228 non-membrane-bounded organelle; GO:0031974 membrane-enclosed lumen; GO:0005654 nucleoplasm; GO:0070013 intracellular organelle lumen; GO:0044464 cell part; GO:0005622…	GO:0008143 poly(A) binding; GO:0003723 RNA binding; GO:0035613 RNA stem-loop binding; GO:1901265 nucleoside phosphate binding; GO:0046983 protein dimerization activity; GO:0005515 protein binding; GO:0030619 U1 snRNA binding; GO:0000166 nucleotide binding; GO:0070717 poly-purine tract binding; GO:0003712 transcription cofactor activity; GO:0003727 single-stranded RNA binding; GO:1901363 heterocyc…				IPR000504; IPR012677;	RNA recognition motif domain; Nucleotide-binding alpha-beta plait domain;
P62277	40S ribosomal protein S13 OS=Homo sapiens OX=9606 GN=RPS13 PE=1 SV=2	1.785	Up	0.00100489	RPS13	17.222	cytoplasm	GO:0044085 cellular component biogenesis; GO:0022613 ribonucleoprotein complex biogenesis; GO:0072594 establishment of protein localization to organelle; GO:0006518 peptide metabolic process; GO:0009058 biosynthetic process; GO:0044764 multi-organism cellular process; GO:0051253 negative regulation of RNA metabolic process; GO:0044237 cellular metabolic process; GO:0015031 protein transport; GO:0…	GO:0016020 membrane; GO:0044421 extracellular region part; GO:0030054 cell junction; GO:0015935 small ribosomal subunit; GO:0031982 vesicle; GO:0005737 cytoplasm; GO:0032991 macromolecular complex; GO:0044424 intracellular part; GO:0005623 cell; GO:0044422 organelle part; GO:0043228 non-membrane-bounded organelle; GO:0070062 extracellular exosome; GO:0031974 membrane-enclosed lumen; GO:0005654 nu…	GO:0097159 organic cyclic compound binding; GO:1901363 heterocyclic compound binding; GO:0003729 mRNA binding; GO:1990932 5.8S rRNA binding; GO:0003723 RNA binding; GO:0005488 binding; GO:0003676 nucleic acid binding; GO:0070181 small ribosomal subunit rRNA binding; GO:0005515 protein binding; GO:0005198 structural molecule activity; GO:0003735 structural constituent of ribosome; GO:0019843 rRNA …	K02953	RP-S13e, RPS13; small subunit ribosomal protein S13e	hsa03010 Ribosome - Homo sapiens (human);	IPR012606; IPR009068;	Ribosomal protein S13/S15, N-terminal; S15/NS1, RNA-binding;
P00568	Adenylate kinase isoenzyme 1 OS=Homo sapiens OX=9606 GN=AK1 PE=1 SV=3	0.518	Down	9.7097e-05	AK1	21.635	cytoplasm	GO:0016310 phosphorylation; GO:0009116 nucleoside metabolic process; GO:0042278 purine nucleoside metabolic process; GO:0006165 nucleoside diphosphate phosphorylation; GO:0006725 cellular aromatic compound metabolic process; GO:0009167 purine ribonucleoside monophosphate metabolic process; GO:0015949 nucleobase-containing small molecule interconversion; GO:0009259 ribonucleotide metabolic process…	GO:0044421 extracellular region part; GO:0031982 vesicle; GO:0005737 cytoplasm; GO:0044424 intracellular part; GO:0005623 cell; GO:0005829 cytosol; GO:0005576 extracellular region; GO:0043226 organelle; GO:0070062 extracellular exosome; GO:0005622 intracellular; GO:0044464 cell part; GO:1903561 extracellular vesicle; GO:0043227 membrane-bounded organelle; GO:0043230 extracellular organelle; GO:00…	GO:0005524 ATP binding; GO:1901265 nucleoside phosphate binding; GO:0004017 adenylate kinase activity; GO:0004550 nucleoside diphosphate kinase activity; GO:0019205 nucleobase-containing compound kinase activity; GO:0001882 nucleoside binding; GO:0043167 ion binding; GO:0000166 nucleotide binding; GO:0019201 nucleotide kinase activity; GO:0016776 phosphotransferase activity, phosphate group as ac…	K00939	adk, AK; adenylate kinase [EC:2.7.4.3]	hsa00230 Purine metabolism - Homo sapiens (human); hsa00730 Thiamine metabolism - Homo sapiens (human); hsa01100 Metabolic pathways - Homo sapiens (human);	IPR027417;	P-loop containing nucleoside triphosphate hydrolase;
P12814	Alpha-actinin-1 OS=Homo sapiens OX=9606 GN=ACTN1 PE=1 SV=2	1.644	Up	0.005819	ACTN1	103.06	cytoplasm,nucleus	GO:0044085 cellular component biogenesis; GO:0010941 regulation of cell death; GO:0048869 cellular developmental process; GO:0045216 cell-cell junction organization; GO:0032989 cellular component morphogenesis; GO:0044699 single-organism process; GO:0051234 establishment of localization; GO:2001141 regulation of RNA biosynthetic process; GO:0022610 biological adhesion; GO:0030036 actin cytoskelet…	GO:0016020 membrane; GO:0098862 cluster of actin-based cell projections; GO:0044421 extracellular region part; GO:0005737 cytoplasm; GO:0044433 cytoplasmic vesicle part; GO:0005913 cell-cell adherens junction; GO:0099080 supramolecular complex; GO:0005623 cell; GO:0031674 I band; GO:0014704 intercalated disc; GO:0031143 pseudopodium; GO:0044422 organelle part; GO:0043228 non-membrane-bounded orga…	GO:0051015 actin filament binding; GO:0003723 RNA binding; GO:0005102 receptor binding; GO:0003725 double-stranded RNA binding; GO:0043167 ion binding; GO:0046983 protein dimerization activity; GO:0044877 macromolecular complex binding; GO:0005178 integrin binding; GO:0005515 protein binding; GO:0003712 transcription cofactor activity; GO:0097159 organic cyclic compound binding; GO:1901363 hetero…	K05699	ACTN1_4; actinin alpha 1/4	hsa04510 Focal adhesion - Homo sapiens (human); hsa04520 Adherens junction - Homo sapiens (human); hsa04530 Tight junction - Homo sapiens (human); hsa04670 Leukocyte transendothelial migration - Homo sapiens (human); hsa04810 Regulation of actin cytoskeleton - Homo sapiens (human); hsa05146 Amoebiasis - Homo sapiens (human); hsa05203 Viral carcinogenesis - Homo sapiens (human); hsa05322 Systemic …	IPR014837; IPR002048; IPR011992; IPR001715;	EF-hand, Ca insensitive; EF-hand domain; EF-hand domain pair; Calponin homology domain;
P35637	RNA-binding protein FUS OS=Homo sapiens OX=9606 GN=FUS PE=1 SV=1	0.434	Down	0.0064375	FUS	53.425	nucleus	GO:0050794 regulation of cellular process; GO:0006725 cellular aromatic compound metabolic process; GO:0060255 regulation of macromolecule metabolic process; GO:0019219 regulation of nucleobase-containing compound metabolic process; GO:0050896 response to stimulus; GO:0044237 cellular metabolic process; GO:0071704 organic substance metabolic process; GO:2001141 regulation of RNA biosynthetic proc…	GO:0030425 dendrite; GO:0005737 cytoplasm; GO:0043025 neuronal cell body; GO:0032991 macromolecular complex; GO:0044424 intracellular part; GO:0005623 cell; GO:0044422 organelle part; GO:0043197 dendritic spine; GO:0031974 membrane-enclosed lumen; GO:0005654 nucleoplasm; GO:0070013 intracellular organelle lumen; GO:0044309 neuron spine; GO:0044464 cell part; GO:0005622 intracellular; GO:0048471 p…	GO:0046966 thyroid hormone receptor binding; GO:1901265 nucleoside phosphate binding; GO:0005102 receptor binding; GO:0005515 protein binding; GO:0051427 hormone receptor binding; GO:0031489 myosin V binding; GO:1901363 heterocyclic compound binding; GO:0097159 organic cyclic compound binding; GO:0042974 retinoic acid receptor binding; GO:0042802 identical protein binding; GO:0008092 cytoskeletal…	K13098	TLS, FUS; RNA-binding protein FUS	hsa05202 Transcriptional misregulation in cancer - Homo sapiens (human);	IPR000504; IPR012677; IPR001876;	RNA recognition motif domain; Nucleotide-binding alpha-beta plait domain; Zinc finger, RanBP2-type;
P01860	Immunoglobulin heavy constant gamma 3 OS=Homo sapiens OX=9606 GN=IGHG3 PE=1 SV=2	0.385	Down	0.002445	IGHG3	41.287	extracellular	GO:0044700 single organism signaling; GO:0002694 regulation of leukocyte activation; GO:0016064 immunoglobulin mediated immune response; GO:0065008 regulation of biological quality; GO:0007166 cell surface receptor signaling pathway; GO:0038094 Fc-gamma receptor signaling pathway; GO:0098542 defense response to other organism; GO:0044699 single-organism process; GO:0051249 regulation of lymphocyt…	GO:0016020 membrane; GO:0005615 extracellular space; GO:0044421 extracellular region part; GO:0009897 external side of plasma membrane; GO:0071944 cell periphery; GO:0042571 immunoglobulin complex, circulating; GO:0031982 vesicle; GO:0019814 immunoglobulin complex; GO:0032991 macromolecular complex; GO:0005623 cell; GO:0005576 extracellular region; GO:0005886 plasma membrane; GO:0070062 extracell…	GO:0004252 serine-type endopeptidase activity; GO:0004175 endopeptidase activity; GO:0008233 peptidase activity; GO:0005102 receptor binding; GO:0003824 catalytic activity; GO:0017171 serine hydrolase activity; GO:0005488 binding; GO:0008236 serine-type peptidase activity; GO:0070011 peptidase activity, acting on L-amino acid peptides; GO:0034987 immunoglobulin receptor binding; GO:0016787 hydrol…				IPR007110; IPR013783; IPR003597;	Immunoglobulin-like domain; Immunoglobulin-like fold; Immunoglobulin C1-set;
Q9Y639	Neuroplastin OS=Homo sapiens OX=9606 GN=NPTN PE=1 SV=2	0.563	Down	0.000525	NPTN	44.387	extracellular	GO:0044700 single organism signaling; GO:0044085 cellular component biogenesis; GO:1900271 regulation of long-term synaptic potentiation; GO:0065008 regulation of biological quality; GO:0032270 positive regulation of cellular protein metabolic process; GO:0007166 cell surface receptor signaling pathway; GO:0018212 peptidyl-tyrosine modification; GO:0044237 cellular metabolic process; GO:0050877 n…	GO:0016020 membrane; GO:0030425 dendrite; GO:0042995 cell projection; GO:0071944 cell periphery; GO:0031224 intrinsic component of membrane; GO:0005623 cell; GO:0016021 integral component of membrane; GO:0042734 presynaptic membrane; GO:0032279 asymmetric synapse; GO:0045202 synapse; GO:0005886 plasma membrane; GO:0043226 organelle; GO:0036477 somatodendritic compartment; GO:0098794 postsynapse; …	GO:0038023 signaling receptor activity; GO:0016773 phosphotransferase activity, alcohol group as acceptor; GO:0005102 receptor binding; GO:0004713 protein tyrosine kinase activity; GO:0070851 growth factor receptor binding; GO:0005515 protein binding; GO:0004672 protein kinase activity; GO:0004888 transmembrane signaling receptor activity; GO:0005105 type 1 fibroblast growth factor receptor bindi…	K22653			IPR003598; IPR007110; IPR013783; IPR003599;	Immunoglobulin subtype 2; Immunoglobulin-like domain; Immunoglobulin-like fold; Immunoglobulin subtype;
P48735	Isocitrate dehydrogenase [NADP], mitochondrial OS=Homo sapiens OX=9606 GN=IDH2 PE=1 SV=2	1.644	Up	3.0085e-06	IDH2	50.909	mitochondria	GO:1903975 regulation of glial cell migration; GO:0019362 pyridine nucleotide metabolic process; GO:0014013 regulation of gliogenesis; GO:1904464 regulation of matrix metallopeptidase secretion; GO:0044237 cellular metabolic process; GO:0008285 negative regulation of cell proliferation; GO:0072525 pyridine-containing compound biosynthetic process; GO:0008152 metabolic process; GO:0006091 generati…	GO:0016020 membrane; GO:0044421 extracellular region part; GO:0031090 organelle membrane; GO:0031982 vesicle; GO:0005737 cytoplasm; GO:0044424 intracellular part; GO:0005623 cell; GO:0044422 organelle part; GO:0005740 mitochondrial envelope; GO:0070062 extracellular exosome; GO:0031974 membrane-enclosed lumen; GO:0070013 intracellular organelle lumen; GO:0044464 cell part; GO:0005622 intracellula…	GO:0000287 magnesium ion binding; GO:1901265 nucleoside phosphate binding; GO:0043167 ion binding; GO:0004448 isocitrate dehydrogenase activity; GO:0000166 nucleotide binding; GO:0048037 cofactor binding; GO:0016491 oxidoreductase activity; GO:0016614 oxidoreductase activity, acting on CH-OH group of donors; GO:1901363 heterocyclic compound binding; GO:0097159 organic cyclic compound binding; GO:…	K00031	IDH1, IDH2, icd; isocitrate dehydrogenase [EC:1.1.1.42]	hsa00020 Citrate cycle (TCA cycle) - Homo sapiens (human); hsa00480 Glutathione metabolism - Homo sapiens (human); hsa01100 Metabolic pathways - Homo sapiens (human); hsa01200 Carbon metabolism - Homo sapiens (human); hsa01210 2-Oxocarboxylic acid metabolism - Homo sapiens (human); hsa01230 Biosynthesis of amino acids - Homo sapiens (human); hsa04146 Peroxisome - Homo sapiens (human);	IPR024084;	Isopropylmalate dehydrogenase-like domain;
P02671	Fibrinogen alpha chain OS=Homo sapiens OX=9606 GN=FGA PE=1 SV=2	0.524	Down	7.5003e-05	FGA	94.972	extracellular	GO:0044085 cellular component biogenesis; GO:0044700 single organism signaling; GO:0010941 regulation of cell death; GO:0072377 blood coagulation, common pathway; GO:0098542 defense response to other organism; GO:0002793 positive regulation of peptide secretion; GO:0031347 regulation of defense response; GO:0043152 induction of bacterial agglutination; GO:0044237 cellular metabolic process; GO:00…	GO:0034774 secretory granule lumen; GO:0016020 membrane; GO:0005615 extracellular space; GO:0044421 extracellular region part; GO:0005938 cell cortex; GO:0009897 external side of plasma membrane; GO:0031410 cytoplasmic vesicle; GO:0071944 cell periphery; GO:0031982 vesicle; GO:0005737 cytoplasm; GO:0099568 cytoplasmic region; GO:0044433 cytoplasmic vesicle part; GO:0032991 macromolecular complex;…	GO:0030674 protein binding, bridging; GO:0005102 receptor binding; GO:0005488 binding; GO:0043167 ion binding; GO:0043169 cation binding; GO:0046872 metal ion binding; GO:0005515 protein binding; GO:0060090 binding, bridging; GO:0005198 structural molecule activity;	K03903	FGA; fibrinogen alpha chain	hsa04610 Complement and coagulation cascades - Homo sapiens (human); hsa04611 Platelet activation - Homo sapiens (human);	IPR002181; IPR021996; IPR012290; IPR014716; IPR014715;	Fibrinogen, alpha/beta/gamma chain, C-terminal globular domain; Fibrinogen alpha C domain; Fibrinogen, alpha/beta/gamma chain, coiled coil domain; Fibrinogen, alpha/beta/gamma chain, C-terminal globular, subdomain 1; Fibrinogen, alpha/beta/gamma chain, C-terminal globular, subdomain 2;
P56199	Integrin alpha-1 OS=Homo sapiens OX=9606 GN=ITGA1 PE=1 SV=2	0.54	Down	0.000121336	ITGA1	130.85	plasma membrane	GO:0044700 single organism signaling; GO:0010941 regulation of cell death; GO:0065008 regulation of biological quality; GO:0032270 positive regulation of cellular protein metabolic process; GO:0007166 cell surface receptor signaling pathway; GO:1901185 negative regulation of ERBB signaling pathway; GO:0043523 regulation of neuron apoptotic process; GO:0032989 cellular component morphogenesis; GO:…	GO:0016020 membrane; GO:0044421 extracellular region part; GO:0098636 protein complex involved in cell adhesion; GO:0009897 external side of plasma membrane; GO:0031410 cytoplasmic vesicle; GO:0098857 membrane microdomain; GO:0030054 cell junction; GO:0098796 membrane protein complex; GO:0071944 cell periphery; GO:0005737 cytoplasm; GO:0031982 vesicle; GO:0043025 neuronal cell body; GO:0032991 ma…	GO:0098639 collagen binding involved in cell-matrix adhesion; GO:0019903 protein phosphatase binding; GO:0005102 receptor binding; GO:0043167 ion binding; GO:0044877 macromolecular complex binding; GO:0005515 protein binding; GO:0098631 protein binding involved in cell adhesion; GO:0005488 binding; GO:0043169 cation binding; GO:0046872 metal ion binding; GO:0005518 collagen binding; GO:0019902 ph…	K06480	ITGA1, CD49a; integrin alpha 1	hsa04151 PI3K-Akt signaling pathway - Homo sapiens (human); hsa04510 Focal adhesion - Homo sapiens (human); hsa04512 ECM-receptor interaction - Homo sapiens (human); hsa04640 Hematopoietic cell lineage - Homo sapiens (human); hsa04810 Regulation of actin cytoskeleton - Homo sapiens (human); hsa05165 Human papillomavirus infection - Homo sapiens (human); hsa05410 Hypertrophic cardiomyopathy (HCM) …	IPR032695; IPR013649; IPR002035;	Integrin domain; Integrin alpha-2; von Willebrand factor, type A;
P51884	Lumican OS=Homo sapiens OX=9606 GN=LUM PE=1 SV=2	0.49	Down	0.0009607	LUM	38.429	extracellular	GO:0030199 collagen fibril organization; GO:0007601 visual perception; GO:0051216 cartilage development; GO:0006024 glycosaminoglycan biosynthetic process; GO:0006026 aminoglycan catabolic process; GO:0009891 positive regulation of biosynthetic process; GO:0044699 single-organism process; GO:0009058 biosynthetic process; GO:0042340 keratan sulfate catabolic process; GO:0044237 cellular metabolic …	GO:0098643 banded collagen fibril; GO:0005615 extracellular space; GO:0044421 extracellular region part; GO:0031982 vesicle; GO:0005737 cytoplasm; GO:0032991 macromolecular complex; GO:0005583 fibrillar collagen trimer; GO:0099512 supramolecular fiber; GO:0044424 intracellular part; GO:0099080 supramolecular complex; GO:0005623 cell; GO:0044420 extracellular matrix component; GO:0005581 collagen …	GO:0005201 extracellular matrix structural constituent; GO:0005488 binding; GO:0044877 macromolecular complex binding; GO:0005515 protein binding; GO:0005518 collagen binding; GO:0005198 structural molecule activity; GO:0032403 protein complex binding;	K08122	LUM; lumican	hsa05205 Proteoglycans in cancer - Homo sapiens (human);	IPR000372; IPR032675;	Leucine-rich repeat N-terminal domain; Leucine-rich repeat domain, L domain-like;
Q9H223	EH domain-containing protein 4 OS=Homo sapiens OX=9606 GN=EHD4 PE=1 SV=1	1.519	Up	0.0085394	EHD4	61.174	cytoplasm	GO:0044085 cellular component biogenesis; GO:0060627 regulation of vesicle-mediated transport; GO:0050731 positive regulation of peptidyl-tyrosine phosphorylation; GO:0050794 regulation of cellular process; GO:0016043 cellular component organization; GO:0032270 positive regulation of cellular protein metabolic process; GO:0051260 protein homooligomerization; GO:0050730 regulation of peptidyl-tyro…	GO:0016020 membrane; GO:0044421 extracellular region part; GO:0005783 endoplasmic reticulum; GO:0031410 cytoplasmic vesicle; GO:0031090 organelle membrane; GO:0071944 cell periphery; GO:0031982 vesicle; GO:0005737 cytoplasm; GO:0044433 cytoplasmic vesicle part; GO:0055038 recycling endosome membrane; GO:0044424 intracellular part; GO:0005623 cell; GO:0044422 organelle part; GO:0005769 early endos…	GO:0005524 ATP binding; GO:1901265 nucleoside phosphate binding; GO:0001882 nucleoside binding; GO:0043167 ion binding; GO:0005515 protein binding; GO:0000166 nucleotide binding; GO:0097159 organic cyclic compound binding; GO:1901363 heterocyclic compound binding; GO:0050839 cell adhesion molecule binding; GO:0032549 ribonucleoside binding; GO:0097367 carbohydrate derivative binding; GO:0032553 r…	K12477	EHD4; EH domain-containing protein 4	hsa04144 Endocytosis - Homo sapiens (human);	IPR030381; IPR000261; IPR027417; IPR002048; IPR011992; IPR031692;	Dynamin-type guanine nucleotide-binding (G) domain; EH domain; P-loop containing nucleoside triphosphate hydrolase; EF-hand domain; EF-hand domain pair; EH domain-containing protein, N-terminal;
P0CG30	Glutathione S-transferase theta-2B OS=Homo sapiens OX=9606 GN=GSTT2B PE=1 SV=1	0.657	Down	0.049241	GSTT2B	27.507	cytoplasm,mitochondria	GO:0006790 sulfur compound metabolic process; GO:0044711 single-organism biosynthetic process; GO:0044763 single-organism cellular process; GO:0006807 nitrogen compound metabolic process; GO:0044699 single-organism process; GO:0009058 biosynthetic process; GO:1901566 organonitrogen compound biosynthetic process; GO:1901576 organic substance biosynthetic process; GO:0044237 cellular metabolic proc…	GO:0043229 intracellular organelle; GO:0044421 extracellular region part; GO:0005737 cytoplasm; GO:0044446 intracellular organelle part; GO:0031982 vesicle; GO:0031981 nuclear lumen; GO:0044424 intracellular part; GO:0005829 cytosol; GO:0005623 cell; GO:0005576 extracellular region; GO:0044422 organelle part; GO:0031974 membrane-enclosed lumen; GO:0043226 organelle; GO:0070062 extracellular exoso…	GO:0004364 glutathione transferase activity; GO:0016765 transferase activity, transferring alkyl or aryl (other than methyl) groups; GO:0005515 protein binding; GO:0003824 catalytic activity; GO:0016740 transferase activity; GO:0005488 binding;	K00799	GST, gst; glutathione S-transferase [EC:2.5.1.18]	hsa00480 Glutathione metabolism - Homo sapiens (human); hsa00980 Metabolism of xenobiotics by cytochrome P450 - Homo sapiens (human); hsa00982 Drug metabolism - cytochrome P450 - Homo sapiens (human); hsa00983 Drug metabolism - other enzymes - Homo sapiens (human); hsa01100 Metabolic pathways - Homo sapiens (human); hsa01524 Platinum drug resistance - Homo sapiens (human); hsa05200 Pathways in ca…	IPR010987; IPR004046; IPR004045; IPR012336;	Glutathione S-transferase, C-terminal-like; Glutathione S-transferase, C-terminal; Glutathione S-transferase, N-terminal; Thioredoxin-like fold;
Q07654	Trefoil factor 3 OS=Homo sapiens OX=9606 GN=TFF3 PE=1 SV=2	2.343	Up	0.0028221	TFF3	10.181	extracellular	GO:0009611 response to wounding; GO:0044707 single-multicellular organism process; GO:0007586 digestion; GO:0042060 wound healing; GO:0006950 response to stress; GO:0044699 single-organism process; GO:0006952 defense response; GO:0050896 response to stimulus; GO:0032501 multicellular organismal process;	GO:0005615 extracellular space; GO:0044421 extracellular region part; GO:0005737 cytoplasm; GO:0031982 vesicle; GO:0044424 intracellular part; GO:0005623 cell; GO:0005576 extracellular region; GO:0043226 organelle; GO:0070062 extracellular exosome; GO:0031012 extracellular matrix; GO:0005622 intracellular; GO:0044464 cell part; GO:1903561 extracellular vesicle; GO:0005578 proteinaceous extracellu…	GO:0005515 protein binding; GO:0005488 binding;	K22454			IPR000519;	P-type trefoil domain;
P53396	ATP-citrate synthase OS=Homo sapiens OX=9606 GN=ACLY PE=1 SV=3	1.669	Up	0.043139	ACLY	120.84	cytoplasm	GO:0051188 cofactor biosynthetic process; GO:0045321 leukocyte activation; GO:0016053 organic acid biosynthetic process; GO:0006066 alcohol metabolic process; GO:0035337 fatty-acyl-CoA metabolic process; GO:0044699 single-organism process; GO:0044255 cellular lipid metabolic process; GO:0009058 biosynthetic process; GO:0044237 cellular metabolic process; GO:0035384 thioester biosynthetic process;…	GO:0034774 secretory granule lumen; GO:0016020 membrane; GO:0044421 extracellular region part; GO:0031410 cytoplasmic vesicle; GO:0071944 cell periphery; GO:0031982 vesicle; GO:0005737 cytoplasm; GO:0044433 cytoplasmic vesicle part; GO:0032991 macromolecular complex; GO:0044424 intracellular part; GO:0035578 azurophil granule lumen; GO:0005623 cell; GO:1904813 ficolin-1-rich granule lumen; GO:004…	GO:0005524 ATP binding; GO:1901265 nucleoside phosphate binding; GO:0046912 transferase activity, transferring acyl groups, acyl groups converted into alkyl on transfer; GO:0001882 nucleoside binding; GO:0043167 ion binding; GO:0005515 protein binding; GO:0000166 nucleotide binding; GO:0048037 cofactor binding; GO:0003878 ATP citrate synthase activity; GO:0097159 organic cyclic compound binding; …	K01648	ACLY; ATP citrate (pro-S)-lyase [EC:2.3.3.8]	hsa00020 Citrate cycle (TCA cycle) - Homo sapiens (human); hsa01100 Metabolic pathways - Homo sapiens (human);	IPR016143; IPR016142; IPR032263; IPR005811; IPR013816; IPR016040; IPR003781; IPR016102;	Citrate synthase-like, small alpha subdomain; Citrate synthase-like, large alpha subdomain; ATP-citrate synthase, citrate-binding domain; ATP-citrate lyase/succinyl-CoA ligase; ATP-grasp fold, subdomain 2; NAD(P)-binding domain; CoA-binding; Succinyl-CoA synthetase-like;
P63244	Receptor of activated protein C kinase 1 OS=Homo sapiens OX=9606 GN=RACK1 PE=1 SV=3	1.542	Up	0.00080483	RACK1	35.076	cytoplasm,nucleus	GO:0010941 regulation of cell death; GO:0051342 regulation of cyclic-nucleotide phosphodiesterase activity; GO:0010608 posttranscriptional regulation of gene expression; GO:0032436 positive regulation of proteasomal ubiquitin-dependent protein catabolic process; GO:0042593 glucose homeostasis; GO:0009891 positive regulation of biosynthetic process; GO:1905897 regulation of response to endoplasmic…	GO:0016020 membrane; GO:0030425 dendrite; GO:0044421 extracellular region part; GO:0071944 cell periphery; GO:0031982 vesicle; GO:0015935 small ribosomal subunit; GO:0005737 cytoplasm; GO:0043025 neuronal cell body; GO:0032991 macromolecular complex; GO:0044424 intracellular part; GO:0005623 cell; GO:0044422 organelle part; GO:0043228 non-membrane-bounded organelle; GO:0031974 membrane-enclosed l…	GO:0008200 ion channel inhibitor activity; GO:1990782 protein tyrosine kinase binding; GO:0019903 protein phosphatase binding; GO:0005102 receptor binding; GO:0061134 peptidase regulator activity; GO:0043028 cysteine-type endopeptidase regulator activity involved in apoptotic process; GO:0019901 protein kinase binding; GO:0046983 protein dimerization activity; GO:0016504 peptidase activator activ…	K14753	RACK1; guanine nucleotide-binding protein subunit beta-2-like 1 protein	hsa05162 Measles - Homo sapiens (human);	IPR017986; IPR015943;	WD40-repeat-containing domain; WD40/YVTN repeat-like-containing domain;
P68871	Hemoglobin subunit beta OS=Homo sapiens OX=9606 GN=HBB PE=1 SV=2	0.495	Down	2.9074e-07	HBB	15.998	cytoplasm	GO:0044085 cellular component biogenesis; GO:0015671 oxygen transport; GO:0010941 regulation of cell death; GO:0007596 blood coagulation; GO:0065008 regulation of biological quality; GO:0045321 leukocyte activation; GO:0045428 regulation of nitric oxide biosynthetic process; GO:0070293 renal absorption; GO:0009891 positive regulation of biosynthetic process; GO:0044699 single-organism process; GO…	GO:1904724 tertiary granule lumen; GO:0005615 extracellular space; GO:0044421 extracellular region part; GO:0031410 cytoplasmic vesicle; GO:0005737 cytoplasm; GO:0031982 vesicle; GO:0044433 cytoplasmic vesicle part; GO:0032991 macromolecular complex; GO:0044424 intracellular part; GO:0005623 cell; GO:1904813 ficolin-1-rich granule lumen; GO:0044422 organelle part; GO:0070062 extracellular exosome…	GO:0005506 iron ion binding; GO:0019825 oxygen binding; GO:0043167 ion binding; GO:0022892 substrate-specific transporter activity; GO:0030492 hemoglobin binding; GO:0005515 protein binding; GO:1901363 heterocyclic compound binding; GO:0097159 organic cyclic compound binding; GO:0020037 heme binding; GO:0046914 transition metal ion binding; GO:0005488 binding; GO:0046872 metal ion binding; GO:004…	K13823	HBB; hemoglobin subunit beta	hsa05143 African trypanosomiasis - Homo sapiens (human); hsa05144 Malaria - Homo sapiens (human);	IPR009050; IPR000971; IPR012292;	Globin-like; Globin; Globin/Protoglobin;
P00750	Tissue-type plasminogen activator OS=Homo sapiens OX=9606 GN=PLAT PE=1 SV=1	3.346	Up	0.032664	PLAT	62.916	extracellular	GO:0044700 single organism signaling; GO:0007596 blood coagulation; GO:0065008 regulation of biological quality; GO:0048008 platelet-derived growth factor receptor signaling pathway; GO:0051674 localization of cell; GO:0007166 cell surface receptor signaling pathway; GO:0051241 negative regulation of multicellular organismal process; GO:0044699 single-organism process; GO:0016485 protein processi…	GO:0097708 intracellular vesicle; GO:0043229 intracellular organelle; GO:0005615 extracellular space; GO:0044421 extracellular region part; GO:0031410 cytoplasmic vesicle; GO:0031982 vesicle; GO:0005737 cytoplasm; GO:0012505 endomembrane system; GO:0044424 intracellular part; GO:0005623 cell; GO:0005576 extracellular region; GO:0043226 organelle; GO:0070062 extracellular exosome; GO:0005622 intra…	GO:0004252 serine-type endopeptidase activity; GO:0004175 endopeptidase activity; GO:0097367 carbohydrate derivative binding; GO:0008233 peptidase activity; GO:0017171 serine hydrolase activity; GO:0005102 receptor binding; GO:0003824 catalytic activity; GO:0005488 binding; GO:0008236 serine-type peptidase activity; GO:0070011 peptidase activity, acting on L-amino acid peptides; GO:0016787 hydrol…	K01343	PLAT; tissue plasminogen activator [EC:3.4.21.68]	hsa04371 Apelin signaling pathway - Homo sapiens (human); hsa04610 Complement and coagulation cascades - Homo sapiens (human); hsa05202 Transcriptional misregulation in cancer - Homo sapiens (human); hsa05215 Prostate cancer - Homo sapiens (human); hsa05418 Fluid shear stress and atherosclerosis - Homo sapiens (human);	IPR009003; IPR000083; IPR000001; IPR001254; IPR000742; IPR013806;	Peptidase S1, PA clan; Fibronectin, type I; Kringle; Serine proteases, trypsin domain; EGF-like domain; Kringle-like fold;
P18621	60S ribosomal protein L17 OS=Homo sapiens OX=9606 GN=RPL17 PE=1 SV=3	1.765	Up	0.00141503	RPL17	21.397	cytoplasm	GO:0044085 cellular component biogenesis; GO:0022613 ribonucleoprotein complex biogenesis; GO:0072594 establishment of protein localization to organelle; GO:0006518 peptide metabolic process; GO:0009058 biosynthetic process; GO:0044764 multi-organism cellular process; GO:0044237 cellular metabolic process; GO:0015031 protein transport; GO:0051234 establishment of localization; GO:0006605 protein …	GO:0005840 ribosome; GO:0043229 intracellular organelle; GO:0043232 intracellular non-membrane-bounded organelle; GO:0022625 cytosolic large ribosomal subunit; GO:0044446 intracellular organelle part; GO:0005737 cytoplasm; GO:0032991 macromolecular complex; GO:0044424 intracellular part; GO:0005829 cytosol; GO:0005623 cell; GO:0044422 organelle part; GO:0043228 non-membrane-bounded organelle; GO:…	GO:0097159 organic cyclic compound binding; GO:1901363 heterocyclic compound binding; GO:0003723 RNA binding; GO:0005488 binding; GO:0003676 nucleic acid binding; GO:0005515 protein binding; GO:0005198 structural molecule activity; GO:0003735 structural constituent of ribosome;	K02880	RP-L17e, RPL17; large subunit ribosomal protein L17e	hsa03010 Ribosome - Homo sapiens (human);
Q13642	Four and a half LIM domains protein 1 OS=Homo sapiens OX=9606 GN=FHL1 PE=1 SV=4	0.614	Down	3.6041e-07	FHL1	36.263	nucleus	GO:2000045 regulation of G1/S transition of mitotic cell cycle; GO:0065008 regulation of biological quality; GO:1902807 negative regulation of cell cycle G1/S phase transition; GO:0048869 cellular developmental process; GO:0044699 single-organism process; GO:0010564 regulation of cell cycle process; GO:0001558 regulation of cell growth; GO:0045930 negative regulation of mitotic cell cycle; GO:004…	GO:0043229 intracellular organelle; GO:0016020 membrane; GO:0030054 cell junction; GO:0071944 cell periphery; GO:0005737 cytoplasm; GO:0070161 anchoring junction; GO:0044424 intracellular part; GO:0005623 cell; GO:0005829 cytosol; GO:0005886 plasma membrane; GO:0043231 intracellular membrane-bounded organelle; GO:0043226 organelle; GO:0005634 nucleus; GO:0005925 focal adhesion; GO:0005622 intrace…	GO:0046914 transition metal ion binding; GO:0005488 binding; GO:0043167 ion binding; GO:0046872 metal ion binding; GO:0043169 cation binding; GO:0044325 ion channel binding; GO:0005515 protein binding; GO:0008270 zinc ion binding;	K14365	FHL1, SLIM1; four and a half LIM domains protein 1	hsa04630 JAK-STAT signaling pathway - Homo sapiens (human);	IPR001781;	Zinc finger, LIM-type;
P10412	Histone H1.4 OS=Homo sapiens OX=9606 GN=HIST1H1E PE=1 SV=2	0.444	Down	0.0181558	HIST1H1E	21.865	nucleus	GO:0044085 cellular component biogenesis; GO:0051253 negative regulation of RNA metabolic process; GO:0044237 cellular metabolic process; GO:0032259 methylation; GO:2001141 regulation of RNA biosynthetic process; GO:0008152 metabolic process; GO:0008213 protein alkylation; GO:0006334 nucleosome assembly; GO:0022607 cellular component assembly; GO:0065003 macromolecular complex assembly; GO:001055…	GO:0044421 extracellular region part; GO:0031982 vesicle; GO:0032991 macromolecular complex; GO:0044424 intracellular part; GO:0005623 cell; GO:0000792 heterochromatin; GO:0044422 organelle part; GO:0044427 chromosomal part; GO:0043228 non-membrane-bounded organelle; GO:0031974 membrane-enclosed lumen; GO:0070062 extracellular exosome; GO:0070013 intracellular organelle lumen; GO:0044454 nuclear …	GO:0097159 organic cyclic compound binding; GO:1901363 heterocyclic compound binding; GO:0003677 DNA binding; GO:0003723 RNA binding; GO:0005515 protein binding; GO:0003682 chromatin binding; GO:0031490 chromatin DNA binding; GO:0005488 binding; GO:0003676 nucleic acid binding;	K11275	H1_5; histone H1/5		IPR011991; IPR005818;	Winged helix-turn-helix DNA-binding domain; Linker histone H1/H5, domain H15;
Q05682	Caldesmon OS=Homo sapiens OX=9606 GN=CALD1 PE=1 SV=3	0.497	Down	1.4709e-06	CALD1	93.23	nucleus	GO:0003012 muscle system process; GO:0006936 muscle contraction; GO:0003008 system process; GO:0044763 single-organism cellular process; GO:0044699 single-organism process; GO:0006928 movement of cell or subcellular component; GO:0009987 cellular process; GO:0032501 multicellular organismal process;	GO:0016020 membrane; GO:0005938 cell cortex; GO:0071944 cell periphery; GO:0030016 myofibril; GO:0099568 cytoplasmic region; GO:0005737 cytoplasm; GO:0030863 cortical cytoskeleton; GO:0030864 cortical actin cytoskeleton; GO:0099512 supramolecular fiber; GO:0044424 intracellular part; GO:0005623 cell; GO:0099080 supramolecular complex; GO:0044422 organelle part; GO:0043228 non-membrane-bounded org…	GO:0050839 cell adhesion molecule binding; GO:0008092 cytoskeletal protein binding; GO:0005488 binding; GO:0045296 cadherin binding; GO:0003779 actin binding; GO:0005515 protein binding; GO:0005523 tropomyosin binding; GO:0017022 myosin binding; GO:0005516 calmodulin binding;	K12327	CALD1; caldesmon	hsa04270 Vascular smooth muscle contraction - Homo sapiens (human);
P62805	Histone H4 OS=Homo sapiens OX=9606 GN=HIST1H4A PE=1 SV=2	0.533	Down	0.00111954	HIST1H4A	11.367	nucleus	GO:0044085 cellular component biogenesis; GO:0065008 regulation of biological quality; GO:0097659 nucleic acid-templated transcription; GO:0016233 telomere capping; GO:0044237 cellular metabolic process; GO:0008152 metabolic process; GO:0034724 DNA replication-independent nucleosome organization; GO:0006334 nucleosome assembly; GO:0065003 macromolecular complex assembly; GO:1904837 beta-catenin-T…	GO:0016020 membrane; GO:0044421 extracellular region part; GO:0000784 nuclear chromosome, telomeric region; GO:0000781 chromosome, telomeric region; GO:0031982 vesicle; GO:0032991 macromolecular complex; GO:0044424 intracellular part; GO:0005623 cell; GO:0044422 organelle part; GO:0044427 chromosomal part; GO:0043228 non-membrane-bounded organelle; GO:0070062 extracellular exosome; GO:0031974 mem…	GO:0097159 organic cyclic compound binding; GO:1901363 heterocyclic compound binding; GO:0042393 histone binding; GO:0003723 RNA binding; GO:0003677 DNA binding; GO:0046982 protein heterodimerization activity; GO:0005488 binding; GO:0046983 protein dimerization activity; GO:0003676 nucleic acid binding; GO:0019904 protein domain specific binding; GO:0005515 protein binding;	K11254	H4; histone H4	hsa05034 Alcoholism - Homo sapiens (human); hsa05203 Viral carcinogenesis - Homo sapiens (human); hsa05322 Systemic lupus erythematosus - Homo sapiens (human);	IPR009072; IPR004823;	Histone-fold; TATA box binding protein associated factor (TAF);
Q9UMX5	Neudesin OS=Homo sapiens OX=9606 GN=NENF PE=1 SV=1	0.616	Down	0.0096841	NENF	18.856	extracellular	GO:0050794 regulation of cellular process; GO:0065008 regulation of biological quality; GO:0032270 positive regulation of cellular protein metabolic process; GO:0060255 regulation of macromolecule metabolic process; GO:0031399 regulation of protein modification process; GO:0023051 regulation of signaling; GO:1902533 positive regulation of intracellular signal transduction; GO:0032104 regulation o…	GO:0016020 membrane; GO:0005615 extracellular space; GO:0044421 extracellular region part; GO:0044464 cell part; GO:0012505 endomembrane system; GO:0005623 cell; GO:0005576 extracellular region;	GO:0046872 metal ion binding; GO:0043169 cation binding; GO:0008083 growth factor activity; GO:0005515 protein binding; GO:0005102 receptor binding; GO:0005488 binding; GO:0043167 ion binding;				IPR001199;	Cytochrome b5-like heme/steroid binding domain;
P52943	Cysteine-rich protein 2 OS=Homo sapiens OX=9606 GN=CRIP2 PE=1 SV=1	0.488	Down	0.000121901	CRIP2	22.492	nucleus	GO:0050794 regulation of cellular process; GO:0032502 developmental process; GO:0044707 single-multicellular organism process; GO:0042127 regulation of cell proliferation; GO:0048731 system development; GO:0048522 positive regulation of cellular process; GO:0044699 single-organism process; GO:0002520 immune system development; GO:0002376 immune system process; GO:0048518 positive regulation of bi…	GO:0005938 cell cortex; GO:0044464 cell part; GO:0005622 intracellular; GO:0071944 cell periphery; GO:0005737 cytoplasm; GO:0099568 cytoplasmic region; GO:0044424 intracellular part; GO:0005623 cell; GO:0044444 cytoplasmic part;	GO:0046872 metal ion binding; GO:0043169 cation binding; GO:0008270 zinc ion binding; GO:0046914 transition metal ion binding; GO:0005488 binding; GO:0043167 ion binding;				IPR001781;	Zinc finger, LIM-type;
P07951	Tropomyosin beta chain OS=Homo sapiens OX=9606 GN=TPM2 PE=1 SV=1	0.098	Down	8.4415e-05	TPM2	32.85	cytoplasm	GO:0030048 actin filament-based movement; GO:0016043 cellular component organization; GO:0030049 muscle filament sliding; GO:0070252 actin-mediated cell contraction; GO:0003012 muscle system process; GO:0003008 system process; GO:0033275 actin-myosin filament sliding; GO:0044763 single-organism cellular process; GO:0007015 actin filament organization; GO:0044699 single-organism process; GO:003250…	GO:0043229 intracellular organelle; GO:0099513 polymeric cytoskeletal fiber; GO:0043232 intracellular non-membrane-bounded organelle; GO:0044430 cytoskeletal part; GO:0030016 myofibril; GO:0044446 intracellular organelle part; GO:0005737 cytoplasm; GO:0099512 supramolecular fiber; GO:0044424 intracellular part; GO:0005829 cytosol; GO:0099080 supramolecular complex; GO:0005623 cell; GO:0015629 act…	GO:0051015 actin filament binding; GO:0008092 cytoskeletal protein binding; GO:0005488 binding; GO:0044877 macromolecular complex binding; GO:0003779 actin binding; GO:0005515 protein binding; GO:0008307 structural constituent of muscle; GO:0005198 structural molecule activity; GO:0032403 protein complex binding;	K10374	TPM2; tropomyosin 2	hsa04260 Cardiac muscle contraction - Homo sapiens (human); hsa04261 Adrenergic signaling in cardiomyocytes - Homo sapiens (human); hsa05410 Hypertrophic cardiomyopathy (HCM) - Homo sapiens (human); hsa05414 Dilated cardiomyopathy (DCM) - Homo sapiens (human);
P09455	Retinol-binding protein 1 OS=Homo sapiens OX=9606 GN=RBP1 PE=1 SV=2	0.31	Down	1.91038e-05	RBP1	15.85	cytoplasm	GO:0065008 regulation of biological quality; GO:0016053 organic acid biosynthetic process; GO:0042573 retinoic acid metabolic process; GO:0044699 single-organism process; GO:0044255 cellular lipid metabolic process; GO:0009058 biosynthetic process; GO:0006776 vitamin A metabolic process; GO:0044237 cellular metabolic process; GO:0071704 organic substance metabolic process; GO:0008610 lipid biosyn…	GO:0043229 intracellular organelle; GO:0005737 cytoplasm; GO:0044446 intracellular organelle part; GO:0031981 nuclear lumen; GO:0044424 intracellular part; GO:0005829 cytosol; GO:0005623 cell; GO:0044422 organelle part; GO:0043226 organelle; GO:0043231 intracellular membrane-bounded organelle; GO:0031974 membrane-enclosed lumen; GO:0005654 nucleoplasm; GO:0005634 nucleus; GO:0070013 intracellular…	GO:0019842 vitamin binding; GO:0005488 binding; GO:0043178 alcohol binding; GO:0019841 retinol binding; GO:0005501 retinoid binding; GO:0008289 lipid binding; GO:0019840 isoprenoid binding; GO:0016918 retinal binding; GO:0005215 transporter activity; GO:0036094 small molecule binding;				IPR000463; IPR000566; IPR012674; IPR011038;	Cytosolic fatty-acid binding; Lipocalin/cytosolic fatty-acid binding domain; Calycin; Calycin-like;
P35542	Serum amyloid A-4 protein OS=Homo sapiens OX=9606 GN=SAA4 PE=1 SV=2	0.515	Down	0.0063649	SAA4	14.746	extracellular	GO:0016477 cell migration; GO:0051716 cellular response to stimulus; GO:0006950 response to stress; GO:0051674 localization of cell; GO:0044763 single-organism cellular process; GO:0044699 single-organism process; GO:0048870 cell motility; GO:0060326 cell chemotaxis; GO:0050896 response to stimulus; GO:0006935 chemotaxis; GO:0009605 response to external stimulus; GO:0042221 response to chemical; …	GO:0070062 extracellular exosome; GO:0043226 organelle; GO:0005615 extracellular space; GO:0044421 extracellular region part; GO:0032994 protein-lipid complex; GO:1990777 lipoprotein particle; GO:0034358 plasma lipoprotein particle; GO:0031982 vesicle; GO:1903561 extracellular vesicle; GO:0032991 macromolecular complex; GO:0034364 high-density lipoprotein particle; GO:0043227 membrane-bounded org…	GO:0042056 chemoattractant activity;	K17310	SAA; serum amyloid A protein
P69905	Hemoglobin subunit alpha OS=Homo sapiens OX=9606 GN=HBA1 PE=1 SV=2	0.541	Down	5.761e-05	HBA1	15.257	cytoplasm	GO:0044085 cellular component biogenesis; GO:0050794 regulation of cellular process; GO:0015671 oxygen transport; GO:0016043 cellular component organization; GO:0010941 regulation of cell death; GO:0015669 gas transport; GO:1901700 response to oxygen-containing compound; GO:0044699 single-organism process; GO:0050896 response to stimulus; GO:0044237 cellular metabolic process; GO:0051259 protein …	GO:0016020 membrane; GO:0005615 extracellular space; GO:0044421 extracellular region part; GO:0031410 cytoplasmic vesicle; GO:0015935 small ribosomal subunit; GO:0031982 vesicle; GO:0005737 cytoplasm; GO:0044433 cytoplasmic vesicle part; GO:0032991 macromolecular complex; GO:0044424 intracellular part; GO:0005623 cell; GO:0044422 organelle part; GO:0043228 non-membrane-bounded organelle; GO:00319…	GO:0097159 organic cyclic compound binding; GO:1901363 heterocyclic compound binding; GO:0020037 heme binding; GO:0005506 iron ion binding; GO:0046914 transition metal ion binding; GO:0019825 oxygen binding; GO:0005488 binding; GO:0043167 ion binding; GO:0022892 substrate-specific transporter activity; GO:0046872 metal ion binding; GO:0043169 cation binding; GO:0005515 protein binding; GO:0005344…	K13822	HBA; hemoglobin subunit alpha	hsa05143 African trypanosomiasis - Homo sapiens (human); hsa05144 Malaria - Homo sapiens (human);	IPR009050; IPR000971; IPR012292;	Globin-like; Globin; Globin/Protoglobin;
Q9Y6R7	IgGFc-binding protein OS=Homo sapiens OX=9606 GN=FCGBP PE=1 SV=3	3.954	Up	0.000137969	FCGBP	572.01	extracellular		GO:0070062 extracellular exosome; GO:0043226 organelle; GO:0044421 extracellular region part; GO:0031982 vesicle; GO:1903561 extracellular vesicle; GO:0043227 membrane-bounded organelle; GO:0005576 extracellular region; GO:0043230 extracellular organelle;	GO:0005515 protein binding; GO:0005488 binding;				IPR014853; IPR001007; IPR002919; IPR001846; IPR000742; IPR025615; IPR003645;	Uncharacterised domain, cysteine-rich; VWFC domain; Trypsin Inhibitor-like, cysteine rich domain; von Willebrand factor, type D domain; EGF-like domain; TILa domain; Follistatin-like, N-terminal;
Q9H2U2	Inorganic pyrophosphatase 2, mitochondrial OS=Homo sapiens OX=9606 GN=PPA2 PE=1 SV=2	1.658	Up	0.0147816	PPA2	37.92	mitochondria	GO:0065008 regulation of biological quality; GO:0006518 peptide metabolic process; GO:0006725 cellular aromatic compound metabolic process; GO:0044267 cellular protein metabolic process; GO:0044699 single-organism process; GO:0009058 biosynthetic process; GO:0043039 tRNA aminoacylation; GO:1901566 organonitrogen compound biosynthetic process; GO:0044237 cellular metabolic process; GO:0006796 phos…	GO:0005759 mitochondrial matrix; GO:0043229 intracellular organelle; GO:0044421 extracellular region part; GO:0044429 mitochondrial part; GO:0005737 cytoplasm; GO:0044446 intracellular organelle part; GO:0031982 vesicle; GO:0044424 intracellular part; GO:0005623 cell; GO:0005576 extracellular region; GO:0044422 organelle part; GO:0005739 mitochondrion; GO:0043231 intracellular membrane-bounded or…	GO:0000287 magnesium ion binding; GO:0004427 inorganic diphosphatase activity; GO:0004722 protein serine/threonine phosphatase activity; GO:0016791 phosphatase activity; GO:0043167 ion binding; GO:0016817 hydrolase activity, acting on acid anhydrides; GO:0016787 hydrolase activity; GO:0004721 phosphoprotein phosphatase activity; GO:0016462 pyrophosphatase activity; GO:0003824 catalytic activity; …	K01507	ppa; inorganic pyrophosphatase [EC:3.6.1.1]	hsa00190 Oxidative phosphorylation - Homo sapiens (human);
P09497	Clathrin light chain B OS=Homo sapiens OX=9606 GN=CLTB PE=1 SV=1	0.64	Down	0.00084185	CLTB	25.19	cytoplasm	GO:0046907 intracellular transport; GO:0016043 cellular component organization; GO:0016192 vesicle-mediated transport; GO:0071702 organic substance transport; GO:0006897 endocytosis; GO:0015031 protein transport; GO:0051641 cellular localization; GO:0051234 establishment of localization; GO:0006810 transport; GO:0045184 establishment of protein localization; GO:0070727 cellular macromolecule loca…	GO:0016020 membrane; GO:0031090 organelle membrane; GO:0005737 cytoplasm; GO:0044433 cytoplasmic vesicle part; GO:0032991 macromolecular complex; GO:0005623 cell; GO:0044422 organelle part; GO:0098590 plasma membrane region; GO:0030136 clathrin-coated vesicle; GO:0005622 intracellular; GO:0098589 membrane region; GO:0098791 Golgi subcompartment; GO:0012510 trans-Golgi network transport vesicle me…	GO:0030276 clathrin binding; GO:0042277 peptide binding; GO:0005488 binding; GO:0032050 clathrin heavy chain binding; GO:0005515 protein binding; GO:0033218 amide binding; GO:0005198 structural molecule activity;	K04645	CLTB, LCB; clathrin light chain B	hsa04142 Lysosome - Homo sapiens (human); hsa04144 Endocytosis - Homo sapiens (human); hsa04721 Synaptic vesicle cycle - Homo sapiens (human); hsa04961 Endocrine and other factor-regulated calcium reabsorption - Homo sapiens (human); hsa05016 Huntington disease - Homo sapiens (human); hsa05100 Bacterial invasion of epithelial cells - Homo sapiens (human);
P02042	Hemoglobin subunit delta OS=Homo sapiens OX=9606 GN=HBD PE=1 SV=2	0.435	Down	0.00028113	HBD	16.055	cytoplasm	GO:0015671 oxygen transport; GO:0044707 single-multicellular organism process; GO:0007596 blood coagulation; GO:0065008 regulation of biological quality; GO:0015669 gas transport; GO:0050878 regulation of body fluid levels; GO:0006950 response to stress; GO:0044699 single-organism process; GO:0050896 response to stimulus; GO:0032501 multicellular organismal process; GO:0007599 hemostasis; GO:0051…	GO:0072562 blood microparticle; GO:0044421 extracellular region part; GO:0005615 extracellular space; GO:0044464 cell part; GO:0005622 intracellular; GO:0005833 hemoglobin complex; GO:0005737 cytoplasm; GO:0032991 macromolecular complex; GO:0044445 cytosolic part; GO:0044424 intracellular part; GO:0043234 protein complex; GO:0005623 cell; GO:0005829 cytosol; GO:0005576 extracellular region; GO:00…	GO:0097159 organic cyclic compound binding; GO:1901363 heterocyclic compound binding; GO:0020037 heme binding; GO:0005506 iron ion binding; GO:0046914 transition metal ion binding; GO:0019825 oxygen binding; GO:0005488 binding; GO:0043167 ion binding; GO:0022892 substrate-specific transporter activity; GO:0046872 metal ion binding; GO:0043169 cation binding; GO:0005515 protein binding; GO:0005344…	K16151	HBD; hemoglobin subunit delta		IPR009050; IPR000971; IPR012292;	Globin-like; Globin; Globin/Protoglobin;
P61626	Lysozyme C OS=Homo sapiens OX=9606 GN=LYZ PE=1 SV=1	2.335	Up	0.00025688	LYZ	16.537	extracellular	GO:0044707 single-multicellular organism process; GO:0065008 regulation of biological quality; GO:0019835 cytolysis; GO:0045321 leukocyte activation; GO:0002283 neutrophil activation involved in immune response; GO:0002252 immune effector process; GO:0044267 cellular protein metabolic process; GO:0098542 defense response to other organism; GO:0044699 single-organism process; GO:0006959 humoral im…	GO:0034774 secretory granule lumen; GO:1904724 tertiary granule lumen; GO:0005615 extracellular space; GO:0044421 extracellular region part; GO:0031410 cytoplasmic vesicle; GO:0005737 cytoplasm; GO:0031982 vesicle; GO:0044433 cytoplasmic vesicle part; GO:0044424 intracellular part; GO:0035578 azurophil granule lumen; GO:0005623 cell; GO:0044422 organelle part; GO:0005775 vacuolar lumen; GO:007006…	GO:0003796 lysozyme activity; GO:0042802 identical protein binding; GO:0003824 catalytic activity; GO:0005488 binding; GO:0016798 hydrolase activity, acting on glycosyl bonds; GO:0004553 hydrolase activity, hydrolyzing O-glycosyl compounds; GO:0016787 hydrolase activity; GO:0005515 protein binding; GO:0061783 peptidoglycan muralytic activity;	K13915	LYZ; lysozyme C [EC:3.2.1.17]	hsa04970 Salivary secretion - Homo sapiens (human);	IPR023346;	Lysozyme-like domain;
Q9P035	Very-long-chain (3R)-3-hydroxyacyl-CoA dehydratase 3 OS=Homo sapiens OX=9606 GN=HACD3 PE=1 SV=2	1.823	Up	3.6386e-05	HACD3	43.159	cytoplasm	GO:0044700 single organism signaling; GO:0065008 regulation of biological quality; GO:0032872 regulation of stress-activated MAPK cascade; GO:0032270 positive regulation of cellular protein metabolic process; GO:0044255 cellular lipid metabolic process; GO:0043506 regulation of JUN kinase activity; GO:0044237 cellular metabolic process; GO:0042761 very long-chain fatty acid biosynthetic process; …	GO:0016020 membrane; GO:0042175 nuclear outer membrane-endoplasmic reticulum membrane network; GO:0005783 endoplasmic reticulum; GO:0031090 organelle membrane; GO:0030054 cell junction; GO:0005737 cytoplasm; GO:0031224 intrinsic component of membrane; GO:0044424 intracellular part; GO:0005623 cell; GO:0044422 organelle part; GO:0031965 nuclear membrane; GO:0005925 focal adhesion; GO:0044425 membr…	GO:0018812 3-hydroxyacyl-CoA dehydratase activity; GO:0030234 enzyme regulator activity; GO:0003824 catalytic activity; GO:0060589 nucleoside-triphosphatase regulator activity; GO:0102344 3-hydroxy-behenoyl-CoA dehydratase activity; GO:0005488 binding; GO:0030695 GTPase regulator activity; GO:0016829 lyase activity; GO:0102345 3-hydroxy-lignoceroyl-CoA dehydratase activity; GO:0005515 protein bin…	K10703	PHS1, PAS2; very-long-chain (3R)-3-hydroxyacyl-CoA dehydratase [EC:4.2.1.134]	hsa00062 Fatty acid elongation - Homo sapiens (human); hsa01040 Biosynthesis of unsaturated fatty acids - Homo sapiens (human); hsa01100 Metabolic pathways - Homo sapiens (human); hsa01212 Fatty acid metabolism - Homo sapiens (human);	IPR007052; IPR008978;	CS domain; HSP20-like chaperone;
O00757	Fructose-1,6-bisphosphatase isozyme 2 OS=Homo sapiens OX=9606 GN=FBP2 PE=1 SV=2	1.714	Up	9.8417e-05	FBP2	36.743	cytoplasm	GO:0005986 sucrose biosynthetic process; GO:0016051 carbohydrate biosynthetic process; GO:0019319 hexose biosynthetic process; GO:0044699 single-organism process; GO:0046364 monosaccharide biosynthetic process; GO:0006002 fructose 6-phosphate metabolic process; GO:0009058 biosynthetic process; GO:0005984 disaccharide metabolic process; GO:0044237 cellular metabolic process; GO:0006796 phosphate-c…	GO:0016020 membrane; GO:0044421 extracellular region part; GO:0071944 cell periphery; GO:0030054 cell junction; GO:0030016 myofibril; GO:0031982 vesicle; GO:0005737 cytoplasm; GO:0099512 supramolecular fiber; GO:0044424 intracellular part; GO:0030018 Z disc; GO:0099080 supramolecular complex; GO:0005623 cell; GO:0031674 I band; GO:0044422 organelle part; GO:0043228 non-membrane-bounded organelle;…	GO:0019203 carbohydrate phosphatase activity; GO:0042802 identical protein binding; GO:0003824 catalytic activity; GO:0042578 phosphoric ester hydrolase activity; GO:0005488 binding; GO:0016791 phosphatase activity; GO:0043167 ion binding; GO:0016788 hydrolase activity, acting on ester bonds; GO:0046872 metal ion binding; GO:0043169 cation binding; GO:0016787 hydrolase activity; GO:0005515 protei…	K03841	FBP, fbp; fructose-1,6-bisphosphatase I [EC:3.1.3.11]	hsa00010 Glycolysis / Gluconeogenesis - Homo sapiens (human); hsa00030 Pentose phosphate pathway - Homo sapiens (human); hsa00051 Fructose and mannose metabolism - Homo sapiens (human); hsa01100 Metabolic pathways - Homo sapiens (human); hsa01200 Carbon metabolism - Homo sapiens (human); hsa04152 AMPK signaling pathway - Homo sapiens (human); hsa04910 Insulin signaling pathway - Homo sapiens (hum…	IPR033391;	Fructose-1-6-bisphosphatase class I, N-terminal;
P23396	40S ribosomal protein S3 OS=Homo sapiens OX=9606 GN=RPS3 PE=1 SV=2	1.631	Up	0.000197264	RPS3	26.688	cytoplasm	GO:0044085 cellular component biogenesis; GO:0032872 regulation of stress-activated MAPK cascade; GO:0010941 regulation of cell death; GO:0010608 posttranscriptional regulation of gene expression; GO:0044237 cellular metabolic process; GO:1901224 positive regulation of NIK/NF-kappaB signaling; GO:0071900 regulation of protein serine/threonine kinase activity; GO:0008152 metabolic process; GO:0044…	GO:0016020 membrane; GO:0044421 extracellular region part; GO:0031090 organelle membrane; GO:0032587 ruffle membrane; GO:0015935 small ribosomal subunit; GO:0005737 cytoplasm; GO:0032991 macromolecular complex; GO:0005623 cell; GO:0044422 organelle part; GO:0043228 non-membrane-bounded organelle; GO:0070062 extracellular exosome; GO:0005654 nucleoplasm; GO:0005925 focal adhesion; GO:0098590 plasm…	GO:0051018 protein kinase A binding; GO:0032358 oxidized pyrimidine DNA binding; GO:0003690 double-stranded DNA binding; GO:0019901 protein kinase binding; GO:0016787 hydrolase activity; GO:0005515 protein binding; GO:0032183 SUMO binding; GO:0030544 Hsp70 protein binding; GO:0003735 structural constituent of ribosome; GO:0016835 carbon-oxygen lyase activity; GO:0032182 ubiquitin-like protein bin…	K02985	RP-S3e, RPS3; small subunit ribosomal protein S3e	hsa03010 Ribosome - Homo sapiens (human);	IPR009019; IPR004044; IPR015946; IPR001351;	K homology domain, prokaryotic type; K Homology domain, type 2; K homology domain-like, alpha/beta; Ribosomal protein S3, C-terminal;
P14209	CD99 antigen OS=Homo sapiens OX=9606 GN=CD99 PE=1 SV=1	0.512	Down	0.0055392	CD99	18.848	extracellular	GO:0007155 cell adhesion; GO:0022610 biological adhesion;	GO:0016020 membrane; GO:0031226 intrinsic component of plasma membrane; GO:0071944 cell periphery; GO:0030054 cell junction; GO:0005737 cytoplasm; GO:0070161 anchoring junction; GO:0031224 intrinsic component of membrane; GO:0044424 intracellular part; GO:0005887 integral component of plasma membrane; GO:0005623 cell; GO:0016021 integral component of membrane; GO:0005886 plasma membrane; GO:00059…		K06520	CD99, MIC2; CD99 antigen	hsa04514 Cell adhesion molecules (CAMs) - Homo sapiens (human); hsa04670 Leukocyte transendothelial migration - Homo sapiens (human);
P04279	Semenogelin-1 OS=Homo sapiens OX=9606 GN=SEMG1 PE=1 SV=2	3.314	Up	0.00080219	SEMG1	52.13	extracellular	GO:0044085 cellular component biogenesis; GO:0032270 positive regulation of cellular protein metabolic process; GO:0022414 reproductive process; GO:0098542 defense response to other organism; GO:0044699 single-organism process; GO:0044237 cellular metabolic process; GO:0009607 response to biotic stimulus; GO:0040013 negative regulation of locomotion; GO:0090281 negative regulation of calcium ion …	GO:0043229 intracellular organelle; GO:0005615 extracellular space; GO:0044421 extracellular region part; GO:0031982 vesicle; GO:0032991 macromolecular complex; GO:0044424 intracellular part; GO:0005623 cell; GO:0005576 extracellular region; GO:0043226 organelle; GO:0070062 extracellular exosome; GO:0043231 intracellular membrane-bounded organelle; GO:0005634 nucleus; GO:0005622 intracellular; GO…	GO:0046872 metal ion binding; GO:0043169 cation binding; GO:0005515 protein binding; GO:0005488 binding; GO:0043167 ion binding;
P00966	Argininosuccinate synthase OS=Homo sapiens OX=9606 GN=ASS1 PE=1 SV=2	1.968	Up	0.0064199	ASS1	46.53	cytoplasm	GO:0045428 regulation of nitric oxide biosynthetic process; GO:0016053 organic acid biosynthetic process; GO:0009891 positive regulation of biosynthetic process; GO:0071499 cellular response to laminar fluid shear stress; GO:0044699 single-organism process; GO:0009058 biosynthetic process; GO:0044237 cellular metabolic process; GO:0009084 glutamine family amino acid biosynthetic process; GO:00719…	GO:0043229 intracellular organelle; GO:0044421 extracellular region part; GO:0031982 vesicle; GO:0005737 cytoplasm; GO:0044424 intracellular part; GO:0005623 cell; GO:0005829 cytosol; GO:0005576 extracellular region; GO:0005739 mitochondrion; GO:0043231 intracellular membrane-bounded organelle; GO:0043226 organelle; GO:0070062 extracellular exosome; GO:0043209 myelin sheath; GO:0005622 intracellu…	GO:0016597 amino acid binding; GO:0004055 argininosuccinate synthase activity; GO:1901265 nucleoside phosphate binding; GO:0016874 ligase activity; GO:0005515 protein binding; GO:1901363 heterocyclic compound binding; GO:0097159 organic cyclic compound binding; GO:0042802 identical protein binding; GO:0031406 carboxylic acid binding; GO:0003824 catalytic activity; GO:0032553 ribonucleotide bindin…	K01940	argG, ASS1; argininosuccinate synthase [EC:6.3.4.5]	hsa00220 Arginine biosynthesis - Homo sapiens (human); hsa00250 Alanine, aspartate and glutamate metabolism - Homo sapiens (human); hsa01100 Metabolic pathways - Homo sapiens (human); hsa01230 Biosynthesis of amino acids - Homo sapiens (human); hsa05418 Fluid shear stress and atherosclerosis - Homo sapiens (human);	IPR014729; IPR024074;	Rossmann-like alpha/beta/alpha sandwich fold; Argininosuccinate synthetase, catalytic/multimerisation domain body;
Q9UBY9	Heat shock protein beta-7 OS=Homo sapiens OX=9606 GN=HSPB7 PE=1 SV=1	0.6	Down	0.00021864	HSPB7	18.61	mitochondria	GO:0006986 response to unfolded protein; GO:0050789 regulation of biological process; GO:0035966 response to topologically incorrect protein; GO:0042221 response to chemical; GO:0006950 response to stress; GO:1903522 regulation of blood circulation; GO:0044057 regulation of system process; GO:0008016 regulation of heart contraction; GO:0010033 response to organic substance; GO:0050896 response to…	GO:0043229 intracellular organelle; GO:0043232 intracellular non-membrane-bounded organelle; GO:0005737 cytoplasm; GO:0016234 inclusion body; GO:0044446 intracellular organelle part; GO:0031981 nuclear lumen; GO:0044424 intracellular part; GO:0016604 nuclear body; GO:0005623 cell; GO:0015629 actin cytoskeleton; GO:0005739 mitochondrion; GO:0015030 Cajal body; GO:0044422 organelle part; GO:0043228…	GO:0008022 protein C-terminus binding; GO:0005515 protein binding; GO:0008092 cytoskeletal protein binding; GO:0031005 filamin binding; GO:0005488 binding;	K09546	HSPB7; heat shock protein beta-7		IPR002068; IPR008978;	Alpha crystallin/Hsp20 domain; HSP20-like chaperone;
P12235	ADP/ATP translocase 1 OS=Homo sapiens OX=9606 GN=SLC25A4 PE=1 SV=4	1.739	Up	0.021444	SLC25A4	33.064	mitochondria	GO:0010941 regulation of cell death; GO:0060544 regulation of necroptotic process; GO:0065008 regulation of biological quality; GO:0006839 mitochondrial transport; GO:0050796 regulation of insulin secretion; GO:0023051 regulation of signaling; GO:0051046 regulation of secretion; GO:0044699 single-organism process; GO:0015868 purine ribonucleotide transport; GO:0044764 multi-organism cellular proc…	GO:0043229 intracellular organelle; GO:0016020 membrane; GO:0031226 intrinsic component of plasma membrane; GO:0044429 mitochondrial part; GO:0031090 organelle membrane; GO:0071944 cell periphery; GO:0031967 organelle envelope; GO:0044446 intracellular organelle part; GO:0005737 cytoplasm; GO:0031224 intrinsic component of membrane; GO:0044424 intracellular part; GO:0005887 integral component of …	GO:0022804 active transmembrane transporter activity; GO:0015291 secondary active transmembrane transporter activity; GO:0015216 purine nucleotide transmembrane transporter activity; GO:1901505 carbohydrate derivative transporter activity; GO:0005345 purine nucleobase transmembrane transporter activity; GO:0015075 ion transmembrane transporter activity; GO:0015207 adenine transmembrane transporte…	K05863	SLC25A4S, ANT; solute carrier family 25 (mitochondrial adenine nucleotide translocator), member 4/5/6/31	hsa04020 Calcium signaling pathway - Homo sapiens (human); hsa04022 cGMP-PKG signaling pathway - Homo sapiens (human); hsa04217 Necroptosis - Homo sapiens (human); hsa04218 Cellular senescence - Homo sapiens (human); hsa05012 Parkinson disease - Homo sapiens (human); hsa05016 Huntington disease - Homo sapiens (human); hsa05164 Influenza A - Homo sapiens (human); hsa05166 Human T-cell leukemia vir…	IPR023395;	Mitochondrial carrier domain;
P68036	Ubiquitin-conjugating enzyme E2 L3 OS=Homo sapiens OX=9606 GN=UBE2L3 PE=1 SV=1	1.51	Up	0.049837	UBE2L3	17.861	cytoplasm,nucleus	GO:0032270 positive regulation of cellular protein metabolic process; GO:1903955 positive regulation of protein targeting to mitochondrion; GO:0097659 nucleic acid-templated transcription; GO:1903533 regulation of protein targeting; GO:0051443 positive regulation of ubiquitin-protein transferase activity; GO:0071384 cellular response to corticosteroid stimulus; GO:0044237 cellular metabolic proce…	GO:0043229 intracellular organelle; GO:0044421 extracellular region part; GO:0044446 intracellular organelle part; GO:0031982 vesicle; GO:0005737 cytoplasm; GO:0032991 macromolecular complex; GO:0031981 nuclear lumen; GO:0044424 intracellular part; GO:1990234 transferase complex; GO:0005829 cytosol; GO:0005623 cell; GO:0005576 extracellular region; GO:0044422 organelle part; GO:0031974 membrane-e…	GO:0097027 ubiquitin-protein transferase activator activity; GO:1901265 nucleoside phosphate binding; GO:0031625 ubiquitin protein ligase binding; GO:0005515 protein binding; GO:0098772 molecular function regulator; GO:0055106 ubiquitin-protein transferase regulator activity; GO:1901363 heterocyclic compound binding; GO:0097159 organic cyclic compound binding; GO:0032553 ribonucleotide binding; G…	K04552	UBE2L3, UBCH7; ubiquitin-conjugating enzyme E2 L3 [EC:2.3.2.23]	hsa04120 Ubiquitin mediated proteolysis - Homo sapiens (human); hsa05012 Parkinson disease - Homo sapiens (human);	IPR016135; IPR000608;	Ubiquitin-conjugating enzyme/RWD-like; Ubiquitin-conjugating enzyme E2;
P05114	Non-histone chromosomal protein HMG-14 OS=Homo sapiens OX=9606 GN=HMGN1 PE=1 SV=3	0.553	Down	0.0046355	HMGN1	10.659	nucleus	GO:0048569 post-embryonic animal organ development; GO:0006289 nucleotide-excision repair; GO:0009891 positive regulation of biosynthetic process; GO:0044699 single-organism process; GO:0044237 cellular metabolic process; GO:2001141 regulation of RNA biosynthetic process; GO:0008152 metabolic process; GO:0009893 positive regulation of metabolic process; GO:0050678 regulation of epithelial cell pr…	GO:0043229 intracellular organelle; GO:0043232 intracellular non-membrane-bounded organelle; GO:0044446 intracellular organelle part; GO:0005737 cytoplasm; GO:0031981 nuclear lumen; GO:0044424 intracellular part; GO:0005623 cell; GO:0044422 organelle part; GO:0044427 chromosomal part; GO:0043228 non-membrane-bounded organelle; GO:0043231 intracellular membrane-bounded organelle; GO:0043226 organe…	GO:0097159 organic cyclic compound binding; GO:1901363 heterocyclic compound binding; GO:0003677 DNA binding; GO:0031490 chromatin DNA binding; GO:0005488 binding; GO:0044877 macromolecular complex binding; GO:0003676 nucleic acid binding; GO:0031491 nucleosome binding; GO:0003682 chromatin binding; GO:0031492 nucleosomal DNA binding;	K11299	HMGN1; high-mobility group nucleosome-binding domain-containing protein 1
P60660	Myosin light polypeptide 6 OS=Homo sapiens OX=9606 GN=MYL6 PE=1 SV=2	0.241	Down	2.3099e-06	MYL6	16.93	cytoplasm	GO:0032502 developmental process; GO:0014706 striated muscle tissue development; GO:0030048 actin filament-based movement; GO:0044707 single-multicellular organism process; GO:0030049 muscle filament sliding; GO:0070252 actin-mediated cell contraction; GO:0003012 muscle system process; GO:0009888 tissue development; GO:0003008 system process; GO:0033275 actin-myosin filament sliding; GO:0060537 m…	GO:0043229 intracellular organelle; GO:0016020 membrane; GO:0044421 extracellular region part; GO:0098862 cluster of actin-based cell projections; GO:0005903 brush border; GO:0043232 intracellular non-membrane-bounded organelle; GO:0044430 cytoskeletal part; GO:0044446 intracellular organelle part; GO:0005737 cytoplasm; GO:0031982 vesicle; GO:0032991 macromolecular complex; GO:0044424 intracellul…	GO:0003774 motor activity; GO:0043167 ion binding; GO:0016817 hydrolase activity, acting on acid anhydrides; GO:0005515 protein binding; GO:0016787 hydrolase activity; GO:0017111 nucleoside-triphosphatase activity; GO:0008307 structural constituent of muscle; GO:0016887 ATPase activity; GO:0016462 pyrophosphatase activity; GO:0003824 catalytic activity; GO:0005488 binding; GO:0042623 ATPase activ…	K12751	MYL6; myosin light chain 6	hsa04270 Vascular smooth muscle contraction - Homo sapiens (human); hsa04530 Tight junction - Homo sapiens (human); hsa04921 Oxytocin signaling pathway - Homo sapiens (human);	IPR011992; IPR002048;	EF-hand domain pair; EF-hand domain;
Q9Y2J2	Band 4.1-like protein 3 OS=Homo sapiens OX=9606 GN=EPB41L3 PE=1 SV=2	0.573	Down	1.65232e-05	EPB41L3	120.68	cytoplasm	GO:0044085 cellular component biogenesis; GO:0010256 endomembrane system organization; GO:0065008 regulation of biological quality; GO:0007272 ensheathment of neurons; GO:0048869 cellular developmental process; GO:0048666 neuron development; GO:0045216 cell-cell junction organization; GO:0032989 cellular component morphogenesis; GO:0022008 neurogenesis; GO:0044699 single-organism process; GO:0001…	GO:0016020 membrane; GO:0019898 extrinsic component of membrane; GO:0071944 cell periphery; GO:0030054 cell junction; GO:0005737 cytoplasm; GO:0044424 intracellular part; GO:0005911 cell-cell junction; GO:0005623 cell; GO:0032279 asymmetric synapse; GO:0032589 neuron projection membrane; GO:0043228 non-membrane-bounded organelle; GO:0005856 cytoskeleton; GO:0098590 plasma membrane region; GO:0031…	GO:0003779 actin binding; GO:0005515 protein binding; GO:0008092 cytoskeletal protein binding; GO:0005200 structural constituent of cytoskeleton; GO:0005198 structural molecule activity; GO:0005488 binding;	K06107	EPB41, 4.1R; erythrocyte membrane protein band 4.1		IPR019748; IPR018980; IPR019749; IPR018979; IPR008379; IPR011993; IPR029071; IPR007477; IPR014847; IPR014352; IPR000299;	FERM central domain; FERM, C-terminal PH-like domain; Band 4.1 domain; FERM, N-terminal; Band 4.1, C-terminal; PH domain-like; Ubiquitin-related domain; SAB domain; FERM adjacent (FA); FERM/acyl-CoA-binding protein, 3-helical bundle; FERM domain;
Q9BVC6	Transmembrane protein 109 OS=Homo sapiens OX=9606 GN=TMEM109 PE=1 SV=1	0.525	Down	0.00126245	TMEM109	26.21	plasma membrane	GO:0050794 regulation of cellular process; GO:0044700 single organism signaling; GO:0033554 cellular response to stress; GO:0010941 regulation of cell death; GO:0097190 apoptotic signaling pathway; GO:0009628 response to abiotic stimulus; GO:0010332 response to gamma radiation; GO:0044699 single-organism process; GO:0048523 negative regulation of cellular process; GO:0048519 negative regulation o…	GO:0016020 membrane; GO:0044421 extracellular region part; GO:0019867 outer membrane; GO:0042175 nuclear outer membrane-endoplasmic reticulum membrane network; GO:0005783 endoplasmic reticulum; GO:0031090 organelle membrane; GO:0031982 vesicle; GO:0005737 cytoplasm; GO:0031224 intrinsic component of membrane; GO:0044424 intracellular part; GO:0016528 sarcoplasm; GO:0005623 cell; GO:0044422 organe…	GO:0005244 voltage-gated ion channel activity; GO:0015075 ion transmembrane transporter activity; GO:0022838 substrate-specific channel activity; GO:0022803 passive transmembrane transporter activity; GO:0022892 substrate-specific transporter activity; GO:0022836 gated channel activity; GO:0005216 ion channel activity; GO:0022832 voltage-gated channel activity; GO:0015267 channel activity; GO:002…
P14406	Cytochrome c oxidase subunit 7A2, mitochondrial OS=Homo sapiens OX=9606 GN=COX7A2 PE=1 SV=1	2.157	Up	0.002358	COX7A2	9.3959	mitochondria	GO:0098655 cation transmembrane transport; GO:0034220 ion transmembrane transport; GO:0098660 inorganic ion transmembrane transport; GO:0044699 single-organism process; GO:0006818 hydrogen transport; GO:0015992 proton transport; GO:0051234 establishment of localization; GO:0006810 transport; GO:0055085 transmembrane transport; GO:1902578 single-organism localization; GO:0006812 cation transport; …	GO:0016020 membrane; GO:0044421 extracellular region part; GO:0031090 organelle membrane; GO:0005737 cytoplasm; GO:0031982 vesicle; GO:0044424 intracellular part; GO:0044455 mitochondrial membrane part; GO:0005623 cell; GO:0044422 organelle part; GO:0005740 mitochondrial envelope; GO:0070062 extracellular exosome; GO:0044425 membrane part; GO:0005622 intracellular; GO:0044464 cell part; GO:001986…	GO:0015075 ion transmembrane transporter activity; GO:0022892 substrate-specific transporter activity; GO:0015077 monovalent inorganic cation transmembrane transporter activity; GO:0016676 oxidoreductase activity, acting on a heme group of donors, oxygen as acceptor; GO:0016675 oxidoreductase activity, acting on a heme group of donors; GO:0015078 hydrogen ion transmembrane transporter activity; G…	K02270	COX7A; cytochrome c oxidase subunit 7a	hsa00190 Oxidative phosphorylation - Homo sapiens (human); hsa01100 Metabolic pathways - Homo sapiens (human); hsa04260 Cardiac muscle contraction - Homo sapiens (human); hsa04714 Thermogenesis - Homo sapiens (human); hsa04932 Non-alcoholic fatty liver disease (NAFLD) - Homo sapiens (human); hsa05010 Alzheimer disease - Homo sapiens (human); hsa05012 Parkinson disease - Homo sapiens (human); hsa0…
P61619	Protein transport protein Sec61 subunit alpha isoform 1 OS=Homo sapiens OX=9606 GN=SEC61A1 PE=1 SV=2	1.709	Up	0.00180027	SEC61A1	52.264	plasma membrane	GO:0044700 single organism signaling; GO:0010256 endomembrane system organization; GO:0072594 establishment of protein localization to organelle; GO:0044699 single-organism process; GO:0048793 pronephros development; GO:0030968 endoplasmic reticulum unfolded protein response; GO:0015031 protein transport; GO:0051234 establishment of localization; GO:0006605 protein targeting; GO:0006612 protein t…	GO:0043229 intracellular organelle; GO:0016020 membrane; GO:0042175 nuclear outer membrane-endoplasmic reticulum membrane network; GO:0005783 endoplasmic reticulum; GO:0005791 rough endoplasmic reticulum; GO:0044446 intracellular organelle part; GO:0005737 cytoplasm; GO:0031224 intrinsic component of membrane; GO:0012505 endomembrane system; GO:0044424 intracellular part; GO:0005829 cytosol; GO:0…	GO:0043022 ribosome binding; GO:0005515 protein binding; GO:0043021 ribonucleoprotein complex binding; GO:0005488 binding; GO:0044877 macromolecular complex binding;	K10956	SEC61A; protein transport protein SEC61 subunit alpha	hsa03060 Protein export - Homo sapiens (human); hsa04141 Protein processing in endoplasmic reticulum - Homo sapiens (human); hsa04145 Phagosome - Homo sapiens (human); hsa05110 Vibrio cholerae infection - Homo sapiens (human);	IPR023201; IPR019561;	SecY subunit domain; Translocon Sec61/SecY, plug domain;
P43121	Cell surface glycoprotein MUC18 OS=Homo sapiens OX=9606 GN=MCAM PE=1 SV=2	0.498	Down	0.00074389	MCAM	71.607	extracellular,plasma membrane	GO:0050794 regulation of cellular process; GO:0072359 circulatory system development; GO:0061042 vascular wound healing; GO:0044707 single-multicellular organism process; GO:0030335 positive regulation of cell migration; GO:0060055 angiogenesis involved in wound healing; GO:0001568 blood vessel development; GO:0040017 positive regulation of locomotion; GO:0044699 single-organism process; GO:20001…	GO:0043229 intracellular organelle; GO:0016020 membrane; GO:0005615 extracellular space; GO:0044421 extracellular region part; GO:0009897 external side of plasma membrane; GO:0030054 cell junction; GO:0071944 cell periphery; GO:0070161 anchoring junction; GO:0031224 intrinsic component of membrane; GO:0044424 intracellular part; GO:0005623 cell; GO:0016021 integral component of membrane; GO:00055…	GO:0005515 protein binding; GO:0005488 binding;	K06534	MCAM, CD146; melanoma cell adhesion molecule		IPR003598; IPR007110; IPR013783; IPR013162; IPR003599; IPR013106; IPR013151;	Immunoglobulin subtype 2; Immunoglobulin-like domain; Immunoglobulin-like fold; CD80-like, immunoglobulin C2-set; Immunoglobulin subtype; Immunoglobulin V-set domain; Immunoglobulin;
P46781	40S ribosomal protein S9 OS=Homo sapiens OX=9606 GN=RPS9 PE=1 SV=3	1.758	Up	0.00089873	RPS9	22.591	cytoplasm	GO:0044085 cellular component biogenesis; GO:0065008 regulation of biological quality; GO:0022613 ribonucleoprotein complex biogenesis; GO:0032270 positive regulation of cellular protein metabolic process; GO:0006518 peptide metabolic process; GO:0010608 posttranscriptional regulation of gene expression; GO:0009891 positive regulation of biosynthetic process; GO:0044237 cellular metabolic process…	GO:0016020 membrane; GO:0044421 extracellular region part; GO:0030054 cell junction; GO:0031982 vesicle; GO:0015935 small ribosomal subunit; GO:0005737 cytoplasm; GO:0032991 macromolecular complex; GO:0044424 intracellular part; GO:0005623 cell; GO:0044422 organelle part; GO:0043228 non-membrane-bounded organelle; GO:0070062 extracellular exosome; GO:0031974 membrane-enclosed lumen; GO:0005654 nu…	GO:0097159 organic cyclic compound binding; GO:1901363 heterocyclic compound binding; GO:0003723 RNA binding; GO:0005488 binding; GO:0003676 nucleic acid binding; GO:0005515 protein binding; GO:0045182 translation regulator activity; GO:0005198 structural molecule activity; GO:0003735 structural constituent of ribosome; GO:0019843 rRNA binding;	K02997	RP-S9e, RPS9; small subunit ribosomal protein S9e	hsa03010 Ribosome - Homo sapiens (human);	IPR001912; IPR002942;	Ribosomal protein S4/S9, N-terminal; RNA-binding S4 domain;
P80188	Neutrophil gelatinase-associated lipocalin OS=Homo sapiens OX=9606 GN=LCN2 PE=1 SV=2	2.74	Up	0.00190458	LCN2	22.588	extracellular	GO:0044085 cellular component biogenesis; GO:0044700 single organism signaling; GO:0065008 regulation of biological quality; GO:0045321 leukocyte activation; GO:0007166 cell surface receptor signaling pathway; GO:0070555 response to interleukin-1; GO:0071345 cellular response to cytokine stimulus; GO:0009607 response to biotic stimulus; GO:0009605 response to external stimulus; GO:0065003 macromo…	GO:0034774 secretory granule lumen; GO:0005615 extracellular space; GO:0044421 extracellular region part; GO:0031410 cytoplasmic vesicle; GO:0005737 cytoplasm; GO:0031982 vesicle; GO:0044433 cytoplasmic vesicle part; GO:0044424 intracellular part; GO:0005623 cell; GO:0044422 organelle part; GO:0031974 membrane-enclosed lumen; GO:0070062 extracellular exosome; GO:0031983 vesicle lumen; GO:0070013 …	GO:0002020 protease binding; GO:0042802 identical protein binding; GO:0005506 iron ion binding; GO:0046914 transition metal ion binding; GO:0042803 protein homodimerization activity; GO:0005488 binding; GO:0046983 protein dimerization activity; GO:0043167 ion binding; GO:0046872 metal ion binding; GO:0043169 cation binding; GO:0005515 protein binding; GO:0019899 enzyme binding; GO:0036094 small m…	K21129	LCN2; lipocalin 2	hsa04657 IL-17 signaling pathway - Homo sapiens (human);	IPR000566; IPR012674; IPR011038;	Lipocalin/cytosolic fatty-acid binding domain; Calycin; Calycin-like;
P02679	Fibrinogen gamma chain OS=Homo sapiens OX=9606 GN=FGG PE=1 SV=3	0.538	Down	0.00052001	FGG	51.511	mitochondria	GO:0044085 cellular component biogenesis; GO:0044700 single organism signaling; GO:0021700 developmental maturation; GO:0010941 regulation of cell death; GO:0002793 positive regulation of peptide secretion; GO:0070555 response to interleukin-1; GO:0031347 regulation of defense response; GO:0042730 fibrinolysis; GO:0008152 metabolic process; GO:0065003 macromolecular complex assembly; GO:0007160 c…	GO:0034774 secretory granule lumen; GO:0016020 membrane; GO:0005615 extracellular space; GO:0044421 extracellular region part; GO:0005938 cell cortex; GO:0009897 external side of plasma membrane; GO:0031410 cytoplasmic vesicle; GO:0071944 cell periphery; GO:0031982 vesicle; GO:0005737 cytoplasm; GO:0099568 cytoplasmic region; GO:0044433 cytoplasmic vesicle part; GO:0032991 macromolecular complex;…	GO:0050839 cell adhesion molecule binding; GO:0042802 identical protein binding; GO:0030674 protein binding, bridging; GO:0005102 receptor binding; GO:0042803 protein homodimerization activity; GO:0005488 binding; GO:0043167 ion binding; GO:0046983 protein dimerization activity; GO:0046872 metal ion binding; GO:0043169 cation binding; GO:0005515 protein binding; GO:0060090 binding, bridging; GO:0…	K03905	FGG; fibrinogen gamma chain	hsa04610 Complement and coagulation cascades - Homo sapiens (human); hsa04611 Platelet activation - Homo sapiens (human); hsa05150 Staphylococcus aureus infection - Homo sapiens (human);	IPR002181; IPR012290; IPR014716; IPR014715;	Fibrinogen, alpha/beta/gamma chain, C-terminal globular domain; Fibrinogen, alpha/beta/gamma chain, coiled coil domain; Fibrinogen, alpha/beta/gamma chain, C-terminal globular, subdomain 1; Fibrinogen, alpha/beta/gamma chain, C-terminal globular, subdomain 2;
P83731	60S ribosomal protein L24 OS=Homo sapiens OX=9606 GN=RPL24 PE=1 SV=1	1.596	Up	0.005502	RPL24	17.779	cytoplasm	GO:0044085 cellular component biogenesis; GO:0022613 ribonucleoprotein complex biogenesis; GO:0006518 peptide metabolic process; GO:0022618 ribonucleoprotein complex assembly; GO:0032989 cellular component morphogenesis; GO:0044237 cellular metabolic process; GO:0015031 protein transport; GO:0042273 ribosomal large subunit biogenesis; GO:0009605 response to external stimulus; GO:0008152 metabolic…	GO:0005840 ribosome; GO:0043229 intracellular organelle; GO:0016020 membrane; GO:0044421 extracellular region part; GO:0043232 intracellular non-membrane-bounded organelle; GO:0022625 cytosolic large ribosomal subunit; GO:0031982 vesicle; GO:0044446 intracellular organelle part; GO:0005737 cytoplasm; GO:0032991 macromolecular complex; GO:0044424 intracellular part; GO:0005829 cytosol; GO:0005623 …	GO:0097159 organic cyclic compound binding; GO:1901363 heterocyclic compound binding; GO:0050839 cell adhesion molecule binding; GO:0003723 RNA binding; GO:0005488 binding; GO:0045296 cadherin binding; GO:0003676 nucleic acid binding; GO:0005515 protein binding; GO:0005198 structural molecule activity; GO:0003735 structural constituent of ribosome;	K02896	RP-L24e, RPL24; large subunit ribosomal protein L24e	hsa03010 Ribosome - Homo sapiens (human);	IPR011017;	TRASH domain;
Q14847	LIM and SH3 domain protein 1 OS=Homo sapiens OX=9606 GN=LASP1 PE=1 SV=2	0.65	Down	0.0046168	LASP1	29.717	nucleus	GO:0050794 regulation of cellular process; GO:0034220 ion transmembrane transport; GO:0023051 regulation of signaling; GO:0048522 positive regulation of cellular process; GO:0048518 positive regulation of biological process; GO:0051234 establishment of localization; GO:0006810 transport; GO:0055085 transmembrane transport; GO:0010646 regulation of cell communication; GO:0050789 regulation of biol…	GO:0044421 extracellular region part; GO:0005938 cell cortex; GO:0030054 cell junction; GO:0071944 cell periphery; GO:0031982 vesicle; GO:0005737 cytoplasm; GO:0099568 cytoplasmic region; GO:0030863 cortical cytoskeleton; GO:0030864 cortical actin cytoskeleton; GO:0044424 intracellular part; GO:0005623 cell; GO:0044422 organelle part; GO:0043228 non-membrane-bounded organelle; GO:0070062 extracel…	GO:0051015 actin filament binding; GO:0030674 protein binding, bridging; GO:0015075 ion transmembrane transporter activity; GO:0043167 ion binding; GO:0044877 macromolecular complex binding; GO:0022892 substrate-specific transporter activity; GO:0005515 protein binding; GO:0008270 zinc ion binding; GO:0022891 substrate-specific transmembrane transporter activity; GO:0050839 cell adhesion molecule…				IPR001781; IPR001452;	Zinc finger, LIM-type; SH3 domain;
P46779	60S ribosomal protein L28 OS=Homo sapiens OX=9606 GN=RPL28 PE=1 SV=3	1.704	Up	0.024075	RPL28	15.747	mitochondria	GO:0044085 cellular component biogenesis; GO:0022613 ribonucleoprotein complex biogenesis; GO:0006518 peptide metabolic process; GO:1903955 positive regulation of protein targeting to mitochondrion; GO:1903533 regulation of protein targeting; GO:0044237 cellular metabolic process; GO:0010821 regulation of mitochondrion organization; GO:0015031 protein transport; GO:0008152 metabolic process; GO:0…	GO:0016020 membrane; GO:0030425 dendrite; GO:0044421 extracellular region part; GO:0031982 vesicle; GO:0005737 cytoplasm; GO:0032991 macromolecular complex; GO:0044424 intracellular part; GO:0005623 cell; GO:0036464 cytoplasmic ribonucleoprotein granule; GO:0044422 organelle part; GO:0043228 non-membrane-bounded organelle; GO:0070062 extracellular exosome; GO:0044391 ribosomal subunit; GO:0044464…	GO:0097159 organic cyclic compound binding; GO:1901363 heterocyclic compound binding; GO:0003723 RNA binding; GO:0005488 binding; GO:0003676 nucleic acid binding; GO:0005515 protein binding; GO:0005198 structural molecule activity; GO:0003735 structural constituent of ribosome;	K02903	RP-L28e, RPL28; large subunit ribosomal protein L28e	hsa03010 Ribosome - Homo sapiens (human);	IPR029004;	Ribosomal L28e/Mak16;
O00193	Small acidic protein OS=Homo sapiens OX=9606 GN=SMAP PE=1 SV=1	0.619	Down	0.0034615	SMAP	20.332	nucleus							IPR028124;	Small acidic protein-like domain;
P14555	Phospholipase A2, membrane associated OS=Homo sapiens OX=9606 GN=PLA2G2A PE=1 SV=2	1.803	Up	0.00058023	PLA2G2A	16.083	extracellular	GO:0010744 positive regulation of macrophage derived foam cell differentiation; GO:0032270 positive regulation of cellular protein metabolic process; GO:0098542 defense response to other organism; GO:0044255 cellular lipid metabolic process; GO:0031347 regulation of defense response; GO:0044237 cellular metabolic process; GO:0009607 response to biotic stimulus; GO:0008610 lipid biosynthetic proce…	GO:0016020 membrane; GO:0042175 nuclear outer membrane-endoplasmic reticulum membrane network; GO:0005615 extracellular space; GO:0044421 extracellular region part; GO:0005783 endoplasmic reticulum; GO:0031410 cytoplasmic vesicle; GO:0071944 cell periphery; GO:0031982 vesicle; GO:0005737 cytoplasm; GO:0044424 intracellular part; GO:0005623 cell; GO:0044422 organelle part; GO:0070062 extracellular…	GO:0052689 carboxylic ester hydrolase activity; GO:0043167 ion binding; GO:0016787 hydrolase activity; GO:0016298 lipase activity; GO:0047498 calcium-dependent phospholipase A2 activity; GO:0003824 catalytic activity; GO:0005488 binding; GO:0004623 phospholipase A2 activity; GO:0016788 hydrolase activity, acting on ester bonds; GO:0005543 phospholipid binding; GO:0004620 phospholipase activity; G…	K01047	PLA2G, SPLA2; secretory phospholipase A2 [EC:3.1.1.4]	hsa00564 Glycerophospholipid metabolism - Homo sapiens (human); hsa00565 Ether lipid metabolism - Homo sapiens (human); hsa00590 Arachidonic acid metabolism - Homo sapiens (human); hsa00591 Linoleic acid metabolism - Homo sapiens (human); hsa00592 alpha-Linolenic acid metabolism - Homo sapiens (human); hsa01100 Metabolic pathways - Homo sapiens (human); hsa04014 Ras signaling pathway - Homo sapie…	IPR016090;	Phospholipase A2 domain;
P08311	Cathepsin G OS=Homo sapiens OX=9606 GN=CTSG PE=1 SV=2	1.595	Up	0.006556	CTSG	28.837	extracellular	GO:0065008 regulation of biological quality; GO:0045321 leukocyte activation; GO:0006518 peptide metabolic process; GO:0070946 neutrophil mediated killing of gram-positive bacterium; GO:0098542 defense response to other organism; GO:0016486 peptide hormone processing; GO:0060177 regulation of angiotensin metabolic process; GO:0044237 cellular metabolic process; GO:0009607 response to biotic stimu…	GO:0016020 membrane; GO:0034774 secretory granule lumen; GO:0005615 extracellular space; GO:0044421 extracellular region part; GO:0031410 cytoplasmic vesicle; GO:0071944 cell periphery; GO:0005737 cytoplasm; GO:0031982 vesicle; GO:0044433 cytoplasmic vesicle part; GO:0032991 macromolecular complex; GO:0044424 intracellular part; GO:0035578 azurophil granule lumen; GO:0005623 cell; GO:0036464 cyto…	GO:0008233 peptidase activity; GO:0043167 ion binding; GO:0008236 serine-type peptidase activity; GO:0016787 hydrolase activity; GO:0005515 protein binding; GO:0008201 heparin binding; GO:1901681 sulfur compound binding; GO:0004175 endopeptidase activity; GO:0004252 serine-type endopeptidase activity; GO:0097367 carbohydrate derivative binding; GO:0003824 catalytic activity; GO:0017171 serine hyd…	K01319	CTSG; cathepsin G [EC:3.4.21.20]	hsa04080 Neuroactive ligand-receptor interaction - Homo sapiens (human); hsa04142 Lysosome - Homo sapiens (human); hsa04614 Renin-angiotensin system - Homo sapiens (human); hsa05146 Amoebiasis - Homo sapiens (human); hsa05322 Systemic lupus erythematosus - Homo sapiens (human);	IPR009003; IPR001254;	Peptidase S1, PA clan; Serine proteases, trypsin domain;
P05109	Protein S100-A8 OS=Homo sapiens OX=9606 GN=S100A8 PE=1 SV=1	3.164	Up	0.00129545	S100A8	10.834	mitochondria	GO:0044700 single organism signaling; GO:0065008 regulation of biological quality; GO:0010941 regulation of cell death; GO:0045321 leukocyte activation; GO:0032270 positive regulation of cellular protein metabolic process; GO:0070486 leukocyte aggregation; GO:0098542 defense response to other organism; GO:0002793 positive regulation of peptide secretion; GO:0031347 regulation of defense response;…	GO:0016020 membrane; GO:0034774 secretory granule lumen; GO:0005615 extracellular space; GO:0044421 extracellular region part; GO:0031410 cytoplasmic vesicle; GO:0071944 cell periphery; GO:0031982 vesicle; GO:0005737 cytoplasm; GO:0044433 cytoplasmic vesicle part; GO:0044424 intracellular part; GO:0005623 cell; GO:0044422 organelle part; GO:0043228 non-membrane-bounded organelle; GO:0005856 cytos…	GO:0036041 long-chain fatty acid binding; GO:0005102 receptor binding; GO:0050544 arachidonic acid binding; GO:0043167 ion binding; GO:0050543 icosatetraenoic acid binding; GO:0035325 Toll-like receptor binding; GO:0015631 tubulin binding; GO:0043177 organic acid binding; GO:0005515 protein binding; GO:0008270 zinc ion binding; GO:0033293 monocarboxylic acid binding; GO:0008092 cytoskeletal prote…	K21127	S100A8; protein S100-A8	hsa04657 IL-17 signaling pathway - Homo sapiens (human);	IPR002048; IPR011992; IPR013787;	EF-hand domain; EF-hand domain pair; S100/CaBP-9k-type, calcium binding, subdomain;
P61513	60S ribosomal protein L37a OS=Homo sapiens OX=9606 GN=RPL37A PE=1 SV=2	1.598	Up	4.1464e-05	RPL37A	10.275	extracellular	GO:0044085 cellular component biogenesis; GO:0022613 ribonucleoprotein complex biogenesis; GO:0072594 establishment of protein localization to organelle; GO:0006518 peptide metabolic process; GO:0009058 biosynthetic process; GO:0044764 multi-organism cellular process; GO:0044237 cellular metabolic process; GO:0015031 protein transport; GO:0051234 establishment of localization; GO:0006605 protein …	GO:0044421 extracellular region part; GO:0030054 cell junction; GO:0031982 vesicle; GO:0005737 cytoplasm; GO:0032991 macromolecular complex; GO:0044424 intracellular part; GO:0005623 cell; GO:0044422 organelle part; GO:0043228 non-membrane-bounded organelle; GO:0070062 extracellular exosome; GO:0005925 focal adhesion; GO:0044391 ribosomal subunit; GO:0005622 intracellular; GO:0044464 cell part; G…	GO:0097159 organic cyclic compound binding; GO:1901363 heterocyclic compound binding; GO:0003723 RNA binding; GO:0005488 binding; GO:0043167 ion binding; GO:0003676 nucleic acid binding; GO:0046872 metal ion binding; GO:0043169 cation binding; GO:0005515 protein binding; GO:0005198 structural molecule activity; GO:0003735 structural constituent of ribosome;	K02921	RP-L37Ae, RPL37A; large subunit ribosomal protein L37Ae	hsa03010 Ribosome - Homo sapiens (human);	IPR011332; IPR011331;	Zinc-binding ribosomal protein; Ribosomal protein L37ae/L37e;
P22352	Glutathione peroxidase 3 OS=Homo sapiens OX=9606 GN=GPX3 PE=1 SV=2	0.636	Down	0.020157	GPX3	25.552	extracellular	GO:0044085 cellular component biogenesis; GO:0016043 cellular component organization; GO:0033194 response to hydroperoxide; GO:0051260 protein homooligomerization; GO:1901700 response to oxygen-containing compound; GO:0044699 single-organism process; GO:0050896 response to stimulus; GO:0044237 cellular metabolic process; GO:0051259 protein oligomerization; GO:0008152 metabolic process; GO:0051289…	GO:0070062 extracellular exosome; GO:0043226 organelle; GO:0005615 extracellular space; GO:0044421 extracellular region part; GO:0031982 vesicle; GO:1903561 extracellular vesicle; GO:0043227 membrane-bounded organelle; GO:0005576 extracellular region; GO:0043230 extracellular organelle;	GO:0004602 glutathione peroxidase activity; GO:0003824 catalytic activity; GO:0005488 binding; GO:0016209 antioxidant activity; GO:0005515 protein binding; GO:0004601 peroxidase activity; GO:0008430 selenium binding; GO:0008134 transcription factor binding; GO:0016684 oxidoreductase activity, acting on peroxide as acceptor; GO:0016491 oxidoreductase activity;	K00432	gpx; glutathione peroxidase [EC:1.11.1.9]	hsa00480 Glutathione metabolism - Homo sapiens (human); hsa00590 Arachidonic acid metabolism - Homo sapiens (human); hsa01100 Metabolic pathways - Homo sapiens (human); hsa04918 Thyroid hormone synthesis - Homo sapiens (human);	IPR012336;	Thioredoxin-like fold;
Q07021	Complement component 1 Q subcomponent-binding protein, mitochondrial OS=Homo sapiens OX=9606 GN=C1QBP PE=1 SV=1	1.839	Up	0.0036808	C1QBP	31.362	mitochondria	GO:0044085 cellular component biogenesis; GO:0044700 single organism signaling; GO:0010941 regulation of cell death; GO:0010608 posttranscriptional regulation of gene expression; GO:0039533 regulation of MDA-5 signaling pathway; GO:0009891 positive regulation of biosynthetic process; GO:0002698 negative regulation of immune effector process; GO:0050686 negative regulation of mRNA processing; GO:0…	GO:0005759 mitochondrial matrix; GO:0043229 intracellular organelle; GO:0016020 membrane; GO:0005615 extracellular space; GO:0044421 extracellular region part; GO:0044429 mitochondrial part; GO:0043232 intracellular non-membrane-bounded organelle; GO:0071944 cell periphery; GO:0044446 intracellular organelle part; GO:0005737 cytoplasm; GO:0031981 nuclear lumen; GO:0044424 intracellular part; GO:0…	GO:0097177 mitochondrial ribosome binding; GO:0003723 RNA binding; GO:0003714 transcription corepressor activity; GO:0001849 complement component C1q binding; GO:0001846 opsonin binding; GO:0005102 receptor binding; GO:0019901 protein kinase binding; GO:0044877 macromolecular complex binding; GO:0005515 protein binding; GO:0019900 kinase binding; GO:0003712 transcription cofactor activity; GO:004…	K15414	C1QBP; complement component 1 Q subcomponent-binding protein, mitochondrial
O14980	Exportin-1 OS=Homo sapiens OX=9606 GN=XPO1 PE=1 SV=1	1.51	Up	0.029839	XPO1	123.38	cytoplasm	GO:0044085 cellular component biogenesis; GO:0050658 RNA transport; GO:0065008 regulation of biological quality; GO:0022613 ribonucleoprotein complex biogenesis; GO:0010608 posttranscriptional regulation of gene expression; GO:0051169 nuclear transport; GO:0071428 rRNA-containing ribonucleoprotein complex export from nucleus; GO:0010564 regulation of cell cycle process; GO:0015031 protein transpo…	GO:0016020 membrane; GO:0042175 nuclear outer membrane-endoplasmic reticulum membrane network; GO:0031090 organelle membrane; GO:0005737 cytoplasm; GO:0032991 macromolecular complex; GO:0044424 intracellular part; GO:0016604 nuclear body; GO:0005623 cell; GO:0044422 organelle part; GO:0015030 Cajal body; GO:0043228 non-membrane-bounded organelle; GO:0044427 chromosomal part; GO:0031974 membrane-e…	GO:0031267 small GTPase binding; GO:0003723 RNA binding; GO:0005487 nucleocytoplasmic transporter activity; GO:0008565 protein transporter activity; GO:0022892 substrate-specific transporter activity; GO:0005515 protein binding; GO:0005049 nuclear export signal receptor activity; GO:1901363 heterocyclic compound binding; GO:0097159 organic cyclic compound binding; GO:0017016 Ras GTPase binding; G…	K14290	XPO1, CRM1; exportin-1	hsa03008 Ribosome biogenesis in eukaryotes - Homo sapiens (human); hsa03013 RNA transport - Homo sapiens (human); hsa05164 Influenza A - Homo sapiens (human); hsa05166 Human T-cell leukemia virus 1 infection - Homo sapiens (human);	IPR001494; IPR014877; IPR013598; IPR011989; IPR016024;	Importin-beta, N-terminal domain; CRM1 C-terminal domain; Exportin-1/Importin-beta-like; Armadillo-like helical; Armadillo-type fold;
P07451	Carbonic anhydrase 3 OS=Homo sapiens OX=9606 GN=CA3 PE=1 SV=3	0.351	Down	0.00079661	CA3	29.557	cytoplasm	GO:0006950 response to stress; GO:0045471 response to ethanol; GO:0044281 small molecule metabolic process; GO:1901700 response to oxygen-containing compound; GO:0044763 single-organism cellular process; GO:0044699 single-organism process; GO:0071702 organic substance transport; GO:0097305 response to alcohol; GO:0010033 response to organic substance; GO:0050896 response to stimulus; GO:0016311 d…	GO:0044464 cell part; GO:0005622 intracellular; GO:0005737 cytoplasm; GO:0044424 intracellular part; GO:0005623 cell; GO:0005829 cytosol; GO:0044444 cytoplasmic part;	GO:0016791 phosphatase activity; GO:0043167 ion binding; GO:0016829 lyase activity; GO:0016836 hydro-lyase activity; GO:0016787 hydrolase activity; GO:0008270 zinc ion binding; GO:0004089 carbonate dehydratase activity; GO:0016151 nickel cation binding; GO:0016835 carbon-oxygen lyase activity; GO:0046914 transition metal ion binding; GO:0042578 phosphoric ester hydrolase activity; GO:0003824 cata…	K01672	CA; carbonic anhydrase [EC:4.2.1.1]	hsa00910 Nitrogen metabolism - Homo sapiens (human); hsa01100 Metabolic pathways - Homo sapiens (human);	IPR001148;	Alpha carbonic anhydrase;
P39656	Dolichyl-diphosphooligosaccharide--protein glycosyltransferase 48 kDa subunit OS=Homo sapiens OX=9606 GN=DDOST PE=1 SV=4	1.527	Up	0.0189624	DDOST	50.8	plasma membrane	GO:0043413 macromolecule glycosylation; GO:0045321 leukocyte activation; GO:0044699 single-organism process; GO:0009058 biosynthetic process; GO:0018196 peptidyl-asparagine modification; GO:0044237 cellular metabolic process; GO:0051234 establishment of localization; GO:0042110 T cell activation; GO:0008152 metabolic process; GO:1901137 carbohydrate derivative biosynthetic process; GO:0043170 mac…	GO:0016020 membrane; GO:0042175 nuclear outer membrane-endoplasmic reticulum membrane network; GO:0005783 endoplasmic reticulum; GO:0031090 organelle membrane; GO:0031410 cytoplasmic vesicle; GO:0071944 cell periphery; GO:0031982 vesicle; GO:0005737 cytoplasm; GO:0044433 cytoplasmic vesicle part; GO:0031224 intrinsic component of membrane; GO:0032991 macromolecular complex; GO:0044424 intracellul…	GO:0016757 transferase activity, transferring glycosyl groups; GO:0005515 protein binding; GO:0003824 catalytic activity; GO:0016740 transferase activity; GO:0005488 binding;	K12670	WBP1; oligosaccharyltransferase complex subunit beta	hsa00510 N-Glycan biosynthesis - Homo sapiens (human); hsa01100 Metabolic pathways - Homo sapiens (human); hsa04141 Protein processing in endoplasmic reticulum - Homo sapiens (human);
Q9Y5B9	FACT complex subunit SPT16 OS=Homo sapiens OX=9606 GN=SUPT16H PE=1 SV=1	1.673	Up	0.041557	SUPT16H	119.91	nucleus	GO:0097659 nucleic acid-templated transcription; GO:0023051 regulation of signaling; GO:0009891 positive regulation of biosynthetic process; GO:0044699 single-organism process; GO:0009058 biosynthetic process; GO:0006354 DNA-templated transcription, elongation; GO:0044237 cellular metabolic process; GO:2001141 regulation of RNA biosynthetic process; GO:0008152 metabolic process; GO:0010646 regula…	GO:0043229 intracellular organelle; GO:0043232 intracellular non-membrane-bounded organelle; GO:0044446 intracellular organelle part; GO:0032991 macromolecular complex; GO:0031981 nuclear lumen; GO:0044424 intracellular part; GO:0005623 cell; GO:0044422 organelle part; GO:0043228 non-membrane-bounded organelle; GO:0043231 intracellular membrane-bounded organelle; GO:0043226 organelle; GO:0031974 …	GO:0097159 organic cyclic compound binding; GO:1901363 heterocyclic compound binding; GO:0042393 histone binding; GO:0003723 RNA binding; GO:0005488 binding; GO:0044877 macromolecular complex binding; GO:0003676 nucleic acid binding; GO:0031491 nucleosome binding; GO:0005515 protein binding; GO:0003682 chromatin binding;				IPR033825; IPR013719; IPR000994; IPR029149; IPR000640; IPR029148; IPR013953;	FACT complex subunit SPT16; Domain of unknown function DUF1747; Peptidase M24; Creatinase/Aminopeptidase P/Spt16, N-terminal; Translation elongation factor EFG, V domain; FACT complex subunit Spt16, N-terminal lobe domain; FACT complex subunit Spt16p/Cdc68p;
P46977	Dolichyl-diphosphooligosaccharide--protein glycosyltransferase subunit STT3A OS=Homo sapiens OX=9606 GN=STT3A PE=1 SV=2	1.645	Up	8.2722e-05	STT3A	80.529	plasma membrane	GO:0043687 post-translational protein modification; GO:0043413 macromolecule glycosylation; GO:0044267 cellular protein metabolic process; GO:0044699 single-organism process; GO:0009058 biosynthetic process; GO:0018196 peptidyl-asparagine modification; GO:0044237 cellular metabolic process; GO:0071704 organic substance metabolic process; GO:0008152 metabolic process; GO:1901137 carbohydrate deriv…	GO:0043229 intracellular organelle; GO:0016020 membrane; GO:0042175 nuclear outer membrane-endoplasmic reticulum membrane network; GO:0005783 endoplasmic reticulum; GO:0044446 intracellular organelle part; GO:0005737 cytoplasm; GO:0031224 intrinsic component of membrane; GO:0032991 macromolecular complex; GO:0012505 endomembrane system; GO:0044424 intracellular part; GO:0008250 oligosaccharyltran…	GO:0004579 dolichyl-diphosphooligosaccharide-protein glycotransferase activity; GO:0016758 transferase activity, transferring hexosyl groups; GO:0003824 catalytic activity; GO:0005488 binding; GO:0016757 transferase activity, transferring glycosyl groups; GO:0005515 protein binding; GO:0016740 transferase activity; GO:0004576 oligosaccharyl transferase activity;	K07151	STT3; dolichyl-diphosphooligosaccharide---protein glycosyltransferase [EC:2.4.99.18]	hsa00510 N-Glycan biosynthesis - Homo sapiens (human); hsa01100 Metabolic pathways - Homo sapiens (human); hsa04141 Protein processing in endoplasmic reticulum - Homo sapiens (human);
P09467	Fructose-1,6-bisphosphatase 1 OS=Homo sapiens OX=9606 GN=FBP1 PE=1 SV=5	1.503	Up	0.040355	FBP1	36.842	cytoplasm	GO:0044085 cellular component biogenesis; GO:0071286 cellular response to magnesium ion; GO:0045980 negative regulation of nucleotide metabolic process; GO:0006002 fructose 6-phosphate metabolic process; GO:0044237 cellular metabolic process; GO:0006006 glucose metabolic process; GO:0001558 regulation of cell growth; GO:0045978 negative regulation of nucleoside metabolic process; GO:0008152 metab…	GO:0044421 extracellular region part; GO:0031982 vesicle; GO:0005737 cytoplasm; GO:0044424 intracellular part; GO:0005623 cell; GO:0005829 cytosol; GO:0005576 extracellular region; GO:0043226 organelle; GO:0070062 extracellular exosome; GO:0005622 intracellular; GO:0044464 cell part; GO:1903561 extracellular vesicle; GO:0043227 membrane-bounded organelle; GO:0043230 extracellular organelle; GO:00…	GO:1901265 nucleoside phosphate binding; GO:0016791 phosphatase activity; GO:0016787 hydrolase activity; GO:0005515 protein binding; GO:0048029 monosaccharide binding; GO:1901363 heterocyclic compound binding; GO:0097159 organic cyclic compound binding; GO:0016208 AMP binding; GO:0042802 identical protein binding; GO:0032553 ribonucleotide binding; GO:0003824 catalytic activity; GO:0005488 bindin…	K03841	FBP, fbp; fructose-1,6-bisphosphatase I [EC:3.1.3.11]	hsa00010 Glycolysis / Gluconeogenesis - Homo sapiens (human); hsa00030 Pentose phosphate pathway - Homo sapiens (human); hsa00051 Fructose and mannose metabolism - Homo sapiens (human); hsa01100 Metabolic pathways - Homo sapiens (human); hsa01200 Carbon metabolism - Homo sapiens (human); hsa04152 AMPK signaling pathway - Homo sapiens (human); hsa04910 Insulin signaling pathway - Homo sapiens (hum…	IPR033391;	Fructose-1-6-bisphosphatase class I, N-terminal;
O95994	Anterior gradient protein 2 homolog OS=Homo sapiens OX=9606 GN=AGR2 PE=1 SV=1	3.352	Up	0.0001192	AGR2	19.979	extracellular	GO:0010941 regulation of cell death; GO:0065008 regulation of biological quality; GO:0030323 respiratory tube development; GO:0048869 cellular developmental process; GO:0023051 regulation of signaling; GO:1903894 regulation of IRE1-mediated unfolded protein response; GO:0044699 single-organism process; GO:1905897 regulation of response to endoplasmic reticulum stress; GO:0045742 positive regulati…	GO:0043226 organelle; GO:0043231 intracellular membrane-bounded organelle; GO:0043229 intracellular organelle; GO:0005615 extracellular space; GO:0044421 extracellular region part; GO:0005783 endoplasmic reticulum; GO:0044464 cell part; GO:0005622 intracellular; GO:0005737 cytoplasm; GO:0012505 endomembrane system; GO:0044424 intracellular part; GO:0043227 membrane-bounded organelle; GO:0005623 c…	GO:0097367 carbohydrate derivative binding; GO:0042802 identical protein binding; GO:0005154 epidermal growth factor receptor binding; GO:0005102 receptor binding; GO:0002162 dystroglycan binding; GO:0042803 protein homodimerization activity; GO:0005488 binding; GO:0046983 protein dimerization activity; GO:0070851 growth factor receptor binding; GO:0005515 protein binding; GO:0001948 glycoprotein…	K20356	AGR2; anterior gradient protein 2		IPR012336;	Thioredoxin-like fold;
Q92804	TATA-binding protein-associated factor 2N OS=Homo sapiens OX=9606 GN=TAF15 PE=1 SV=1	0.599	Down	0.0036249	TAF15	61.829	nucleus	GO:0050794 regulation of cellular process; GO:0060255 regulation of macromolecule metabolic process; GO:0019219 regulation of nucleobase-containing compound metabolic process; GO:0009891 positive regulation of biosynthetic process; GO:2001141 regulation of RNA biosynthetic process; GO:0009893 positive regulation of metabolic process; GO:0051173 positive regulation of nitrogen compound metabolic p…	GO:0043229 intracellular organelle; GO:0005737 cytoplasm; GO:0044446 intracellular organelle part; GO:0031981 nuclear lumen; GO:0044424 intracellular part; GO:0005623 cell; GO:0044422 organelle part; GO:0043226 organelle; GO:0043231 intracellular membrane-bounded organelle; GO:0031974 membrane-enclosed lumen; GO:0005654 nucleoplasm; GO:0005634 nucleus; GO:0070013 intracellular organelle lumen; GO…	GO:0097159 organic cyclic compound binding; GO:1901363 heterocyclic compound binding; GO:0003677 DNA binding; GO:0003723 RNA binding; GO:1901265 nucleoside phosphate binding; GO:0046914 transition metal ion binding; GO:0005488 binding; GO:0043167 ion binding; GO:0003676 nucleic acid binding; GO:0046872 metal ion binding; GO:0043169 cation binding; GO:0005515 protein binding; GO:0000166 nucleotide…	K14651	TAF15, NPL3; transcription initiation factor TFIID subunit 15	hsa03022 Basal transcription factors - Homo sapiens (human); hsa05202 Transcriptional misregulation in cancer - Homo sapiens (human);	IPR000504; IPR012677; IPR001876;	RNA recognition motif domain; Nucleotide-binding alpha-beta plait domain; Zinc finger, RanBP2-type;
P26583	High mobility group protein B2 OS=Homo sapiens OX=9606 GN=HMGB2 PE=1 SV=2	0.626	Down	0.0028403	HMGB2	24.033	nucleus	GO:0044085 cellular component biogenesis; GO:0010941 regulation of cell death; GO:0006266 DNA ligation; GO:0022414 reproductive process; GO:0098542 defense response to other organism; GO:0009891 positive regulation of biosynthetic process; GO:0031347 regulation of defense response; GO:0044237 cellular metabolic process; GO:0009607 response to biotic stimulus; GO:0008152 metabolic process; GO:0007…	GO:0005615 extracellular space; GO:0044421 extracellular region part; GO:0005737 cytoplasm; GO:0032991 macromolecular complex; GO:0044424 intracellular part; GO:0005623 cell; GO:0044422 organelle part; GO:0044427 chromosomal part; GO:0043228 non-membrane-bounded organelle; GO:0031974 membrane-enclosed lumen; GO:0000793 condensed chromosome; GO:0005654 nucleoplasm; GO:0070013 intracellular organel…	GO:0001158 enhancer sequence-specific DNA binding; GO:0005102 receptor binding; GO:0003690 double-stranded DNA binding; GO:0003697 single-stranded DNA binding; GO:0005515 protein binding; GO:0035326 enhancer binding; GO:0000217 DNA secondary structure binding; GO:0003700 transcription factor activity, sequence-specific DNA binding; GO:1901363 heterocyclic compound binding; GO:0097159 organic cycl…	K11295	HMGB2; high mobility group protein B2		IPR009071;	High mobility group box domain;
Q96DG6	Carboxymethylenebutenolidase homolog OS=Homo sapiens OX=9606 GN=CMBL PE=1 SV=1	1.613	Up	0.029838	CMBL	28.048	cytoplasm	GO:0071466 cellular response to xenobiotic stimulus; GO:0051716 cellular response to stimulus; GO:0008152 metabolic process; GO:0042221 response to chemical; GO:0006805 xenobiotic metabolic process; GO:0009410 response to xenobiotic stimulus; GO:0050896 response to stimulus; GO:0044237 cellular metabolic process; GO:0009987 cellular process; GO:0070887 cellular response to chemical stimulus;	GO:0070062 extracellular exosome; GO:0043226 organelle; GO:0044421 extracellular region part; GO:0044464 cell part; GO:0005622 intracellular; GO:0005737 cytoplasm; GO:0031982 vesicle; GO:1903561 extracellular vesicle; GO:0044424 intracellular part; GO:0005623 cell; GO:0005829 cytosol; GO:0043227 membrane-bounded organelle; GO:0005576 extracellular region; GO:0043230 extracellular organelle; GO:00…	GO:0016787 hydrolase activity; GO:0003824 catalytic activity;	K01061	E3.1.1.45; carboxymethylenebutenolidase [EC:3.1.1.45]	hsa01100 Metabolic pathways - Homo sapiens (human);	IPR029058; IPR002925;	Alpha/Beta hydrolase fold; Dienelactone hydrolase;
O43653	Prostate stem cell antigen OS=Homo sapiens OX=9606 GN=PSCA PE=1 SV=2	3.328	Up	0.0161823	PSCA	11.959	extracellular	GO:0043687 post-translational protein modification; GO:0006501 C-terminal protein lipidation; GO:0044267 cellular protein metabolic process; GO:0009058 biosynthetic process; GO:0018410 C-terminal protein amino acid modification; GO:0044238 primary metabolic process; GO:1901576 organic substance biosynthetic process; GO:0044237 cellular metabolic process; GO:0044249 cellular biosynthetic process; …	GO:0016020 membrane; GO:0044421 extracellular region part; GO:0071944 cell periphery; GO:0031225 anchored component of membrane; GO:0031982 vesicle; GO:0031224 intrinsic component of membrane; GO:0005623 cell; GO:0005576 extracellular region; GO:0005886 plasma membrane; GO:0043226 organelle; GO:0070062 extracellular exosome; GO:0044425 membrane part; GO:0044464 cell part; GO:1903561 extracellular…					IPR016054;	Ly-6 antigen/uPA receptor-like;
Q13510	Acid ceramidase OS=Homo sapiens OX=9606 GN=ASAH1 PE=1 SV=5	1.606	Up	1.51083e-05	ASAH1	44.659	extracellular	GO:1903509 liposaccharide metabolic process; GO:0045321 leukocyte activation; GO:0002283 neutrophil activation involved in immune response; GO:0002252 immune effector process; GO:0006643 membrane lipid metabolic process; GO:0006672 ceramide metabolic process; GO:0006687 glycosphingolipid metabolic process; GO:0044699 single-organism process; GO:0044255 cellular lipid metabolic process; GO:0050896…	GO:1904724 tertiary granule lumen; GO:0005615 extracellular space; GO:0044421 extracellular region part; GO:0031410 cytoplasmic vesicle; GO:0005737 cytoplasm; GO:0031982 vesicle; GO:0044433 cytoplasmic vesicle part; GO:0044424 intracellular part; GO:0005623 cell; GO:1904813 ficolin-1-rich granule lumen; GO:0044422 organelle part; GO:0005775 vacuolar lumen; GO:0101002 ficolin-1-rich granule; GO:00…	GO:0016787 hydrolase activity; GO:0016811 hydrolase activity, acting on carbon-nitrogen (but not peptide) bonds, in linear amides; GO:0017040 ceramidase activity; GO:0003824 catalytic activity; GO:0016810 hydrolase activity, acting on carbon-nitrogen (but not peptide) bonds;	K12348	ASAH1; acid ceramidase [EC:3.5.1.23]	hsa00600 Sphingolipid metabolism - Homo sapiens (human); hsa01100 Metabolic pathways - Homo sapiens (human); hsa04071 Sphingolipid signaling pathway - Homo sapiens (human); hsa04142 Lysosome - Homo sapiens (human);	IPR029130; IPR029132;	Acid ceramidase, N-terminal; Choloylglycine hydrolase/NAAA C-terminal;
P51688	N-sulphoglucosamine sulphohydrolase OS=Homo sapiens OX=9606 GN=SGSH PE=1 SV=1	1.539	Up	0.0161436	SGSH	56.695	extracellular	GO:0030201 heparan sulfate proteoglycan metabolic process; GO:0006026 aminoglycan catabolic process; GO:0044699 single-organism process; GO:0044237 cellular metabolic process; GO:0030203 glycosaminoglycan metabolic process; GO:0071704 organic substance metabolic process; GO:0008152 metabolic process; GO:1901135 carbohydrate derivative metabolic process; GO:0044248 cellular catabolic process; GO:0…	GO:0043229 intracellular organelle; GO:0044421 extracellular region part; GO:0044446 intracellular organelle part; GO:0005737 cytoplasm; GO:0031982 vesicle; GO:0044424 intracellular part; GO:0005623 cell; GO:0043202 lysosomal lumen; GO:0005576 extracellular region; GO:0044422 organelle part; GO:0005775 vacuolar lumen; GO:0031974 membrane-enclosed lumen; GO:0043226 organelle; GO:0070062 extracellu…	GO:0016250 N-sulfoglucosamine sulfohydrolase activity; GO:0008484 sulfuric ester hydrolase activity; GO:0003824 catalytic activity; GO:0005488 binding; GO:0043167 ion binding; GO:0016788 hydrolase activity, acting on ester bonds; GO:0046872 metal ion binding; GO:0043169 cation binding; GO:0016787 hydrolase activity; GO:0016826 hydrolase activity, acting on acid sulfur-nitrogen bonds;	K01565	SGSH; N-sulfoglucosamine sulfohydrolase [EC:3.10.1.1]	hsa00531 Glycosaminoglycan degradation - Homo sapiens (human); hsa01100 Metabolic pathways - Homo sapiens (human); hsa04142 Lysosome - Homo sapiens (human);	IPR017849; IPR032506; IPR017850; IPR000917;	Alkaline phosphatase-like, alpha/beta/alpha; Domain of unknown function DUF4976; Alkaline-phosphatase-like, core domain; Sulfatase, N-terminal;
Q9BUT1	3-hydroxybutyrate dehydrogenase type 2 OS=Homo sapiens OX=9606 GN=BDH2 PE=1 SV=2	0.63	Down	0.00130238	BDH2	26.724	mitochondria	GO:0051188 cofactor biosynthetic process; GO:0065008 regulation of biological quality; GO:0006518 peptide metabolic process; GO:0048869 cellular developmental process; GO:0044699 single-organism process; GO:0044255 cellular lipid metabolic process; GO:0009058 biosynthetic process; GO:0044237 cellular metabolic process; GO:0008152 metabolic process; GO:0030258 lipid modification; GO:1902224 ketone…	GO:0070062 extracellular exosome; GO:0043226 organelle; GO:0044421 extracellular region part; GO:0044464 cell part; GO:0005622 intracellular; GO:0005737 cytoplasm; GO:0031982 vesicle; GO:1903561 extracellular vesicle; GO:0044424 intracellular part; GO:0005829 cytosol; GO:0005623 cell; GO:0043227 membrane-bounded organelle; GO:0005576 extracellular region; GO:0043230 extracellular organelle; GO:00…	GO:1901265 nucleoside phosphate binding; GO:0016628 oxidoreductase activity, acting on the CH-CH group of donors, NAD or NADP as acceptor; GO:0003858 3-hydroxybutyrate dehydrogenase activity; GO:0000166 nucleotide binding; GO:0048037 cofactor binding; GO:0016491 oxidoreductase activity; GO:0016627 oxidoreductase activity, acting on the CH-CH group of donors; GO:1901363 heterocyclic compound bindi…	K00019	E1.1.1.30, bdh; 3-hydroxybutyrate dehydrogenase [EC:1.1.1.30]	hsa00072 Synthesis and degradation of ketone bodies - Homo sapiens (human); hsa00650 Butanoate metabolism - Homo sapiens (human); hsa01100 Metabolic pathways - Homo sapiens (human);	IPR016040;	NAD(P)-binding domain;
P21741	Midkine OS=Homo sapiens OX=9606 GN=MDK PE=1 SV=1	0.549	Down	0.0091596	MDK	15.585	extracellular	GO:0044700 single organism signaling; GO:0010941 regulation of cell death; GO:0048732 gland development; GO:0021766 hippocampus development; GO:0051674 localization of cell; GO:0007166 cell surface receptor signaling pathway; GO:0007420 brain development; GO:0048869 cellular developmental process; GO:0043523 regulation of neuron apoptotic process; GO:0009891 positive regulation of biosynthetic pr…	GO:0042995 cell projection; GO:0005622 intracellular; GO:0044464 cell part; GO:0005737 cytoplasm; GO:0044424 intracellular part; GO:0005623 cell; GO:0005576 extracellular region;	GO:0008083 growth factor activity; GO:0097367 carbohydrate derivative binding; GO:0005102 receptor binding; GO:0005488 binding; GO:0043167 ion binding; GO:0005515 protein binding; GO:0043168 anion binding; GO:0005539 glycosaminoglycan binding; GO:0008201 heparin binding; GO:1901681 sulfur compound binding;	K06828	MDK; midkine		IPR020089; IPR020090; IPR020091;	Pleiotrophin/Midkine, N-terminal domain; Pleiotrophin/Midkine, C-terminal domain; Pleiotrophin/Midkine disulphide-rich domain;
P11177	Pyruvate dehydrogenase E1 component subunit beta, mitochondrial OS=Homo sapiens OX=9606 GN=PDHB PE=1 SV=3	1.793	Up	0.00198076	PDHB	39.233	mitochondria	GO:0051188 cofactor biosynthetic process; GO:0019362 pyridine nucleotide metabolic process; GO:0010510 regulation of acetyl-CoA biosynthetic process from pyruvate; GO:0009117 nucleotide metabolic process; GO:0044699 single-organism process; GO:0009058 biosynthetic process; GO:0019216 regulation of lipid metabolic process; GO:0072524 pyridine-containing compound metabolic process; GO:0044237 cellu…	GO:0044421 extracellular region part; GO:0031982 vesicle; GO:0005737 cytoplasm; GO:0032991 macromolecular complex; GO:0044424 intracellular part; GO:0005623 cell; GO:0044422 organelle part; GO:0070062 extracellular exosome; GO:0031974 membrane-enclosed lumen; GO:0005654 nucleoplasm; GO:1902494 catalytic complex; GO:0070013 intracellular organelle lumen; GO:0044464 cell part; GO:0005622 intracellu…	GO:0003824 catalytic activity; GO:0005488 binding; GO:0016903 oxidoreductase activity, acting on the aldehyde or oxo group of donors; GO:0005515 protein binding; GO:0004738 pyruvate dehydrogenase activity; GO:0004739 pyruvate dehydrogenase (acetyl-transferring) activity; GO:0016624 oxidoreductase activity, acting on the aldehyde or oxo group of donors, disulfide as acceptor; GO:0016491 oxidoreduc…	K00162	PDHB, pdhB; pyruvate dehydrogenase E1 component beta subunit [EC:1.2.4.1]	hsa00010 Glycolysis / Gluconeogenesis - Homo sapiens (human); hsa00020 Citrate cycle (TCA cycle) - Homo sapiens (human); hsa00620 Pyruvate metabolism - Homo sapiens (human); hsa01100 Metabolic pathways - Homo sapiens (human); hsa01200 Carbon metabolism - Homo sapiens (human); hsa04066 HIF-1 signaling pathway - Homo sapiens (human); hsa04922 Glucagon signaling pathway - Homo sapiens (human); hsa05…	IPR009014; IPR033248; IPR005475; IPR029061;	Transketolase C-terminal/Pyruvate-ferredoxin oxidoreductase domain II; Transketolase, C-terminal domain; Transketolase-like, pyrimidine-binding domain; Thiamin diphosphate-binding fold;
P12429	Annexin A3 OS=Homo sapiens OX=9606 GN=ANXA3 PE=1 SV=3	1.573	Up	0.00024187	ANXA3	36.375	cytoplasm	GO:0030335 positive regulation of cell migration; GO:0045321 leukocyte activation; GO:0021766 hippocampus development; GO:0007420 brain development; GO:0098542 defense response to other organism; GO:0010594 regulation of endothelial cell migration; GO:0009607 response to biotic stimulus; GO:0021537 telencephalon development; GO:0009605 response to external stimulus; GO:0051240 positive regulation…	GO:0016020 membrane; GO:0030425 dendrite; GO:0044421 extracellular region part; GO:0031090 organelle membrane; GO:0031410 cytoplasmic vesicle; GO:0071944 cell periphery; GO:0031982 vesicle; GO:0005737 cytoplasm; GO:0044433 cytoplasmic vesicle part; GO:0043025 neuronal cell body; GO:0044424 intracellular part; GO:0005623 cell; GO:0044422 organelle part; GO:0070062 extracellular exosome; GO:0044464…	GO:0019834 phospholipase A2 inhibitor activity; GO:0005544 calcium-dependent phospholipid binding; GO:0055102 lipase inhibitor activity; GO:0043167 ion binding; GO:0004859 phospholipase inhibitor activity; GO:0005515 protein binding; GO:0004857 enzyme inhibitor activity; GO:0098772 molecular function regulator; GO:0048306 calcium-dependent protein binding; GO:0030234 enzyme regulator activity; GO…	K17089	ANXA3; annexin A3
P07686	Beta-hexosaminidase subunit beta OS=Homo sapiens OX=9606 GN=HEXB PE=1 SV=3	2.036	Up	2.521e-06	HEXB	63.111	endoplasmic reticulum	GO:0065008 regulation of biological quality; GO:0045321 leukocyte activation; GO:0007272 ensheathment of neurons; GO:0022414 reproductive process; GO:0006672 ceramide metabolic process; GO:0009891 positive regulation of biosynthetic process; GO:0044255 cellular lipid metabolic process; GO:0044237 cellular metabolic process; GO:0050877 neurological system process; GO:0006689 ganglioside catabolic …	GO:0034774 secretory granule lumen; GO:0016020 membrane; GO:0005615 extracellular space; GO:0044421 extracellular region part; GO:0031410 cytoplasmic vesicle; GO:0005737 cytoplasm; GO:0031982 vesicle; GO:0044433 cytoplasmic vesicle part; GO:0044424 intracellular part; GO:0035578 azurophil granule lumen; GO:0005623 cell; GO:0044422 organelle part; GO:0005775 vacuolar lumen; GO:0070062 extracellula…	GO:0008375 acetylglucosaminyltransferase activity; GO:0046982 protein heterodimerization activity; GO:0016758 transferase activity, transferring hexosyl groups; GO:0046983 protein dimerization activity; GO:0004553 hydrolase activity, hydrolyzing O-glycosyl compounds; GO:0008194 UDP-glycosyltransferase activity; GO:0005515 protein binding; GO:0016787 hydrolase activity; GO:0042802 identical protei…	K12373	HEXA_B; hexosaminidase [EC:3.2.1.52]	hsa00511 Other glycan degradation - Homo sapiens (human); hsa00520 Amino sugar and nucleotide sugar metabolism - Homo sapiens (human); hsa00531 Glycosaminoglycan degradation - Homo sapiens (human); hsa00603 Glycosphingolipid biosynthesis - globo and isoglobo series - Homo sapiens (human); hsa00604 Glycosphingolipid biosynthesis - ganglio series - Homo sapiens (human); hsa01100 Metabolic pathways …	IPR029018; IPR029019; IPR015883; IPR017853; IPR013781;	Chitobiase/beta-hexosaminidase domain 2-like; Beta-hexosaminidase, eukaryotic type, N-terminal; Glycoside hydrolase family 20, catalytic domain; Glycoside hydrolase superfamily; Glycoside hydrolase, catalytic domain;
P07305	Histone H1.0 OS=Homo sapiens OX=9606 GN=H1F0 PE=1 SV=3	0.594	Down	1.9371e-05	H1F0	20.863	nucleus	GO:0044085 cellular component biogenesis; GO:0016043 cellular component organization; GO:0034728 nucleosome organization; GO:0006308 DNA catabolic process; GO:0006725 cellular aromatic compound metabolic process; GO:0006259 DNA metabolic process; GO:0044699 single-organism process; GO:0044237 cellular metabolic process; GO:0071704 organic substance metabolic process; GO:0006309 apoptotic DNA frag…	GO:0005737 cytoplasm; GO:0032991 macromolecular complex; GO:0044424 intracellular part; GO:0016604 nuclear body; GO:0005623 cell; GO:0044422 organelle part; GO:0044427 chromosomal part; GO:0043228 non-membrane-bounded organelle; GO:0005856 cytoskeleton; GO:0031974 membrane-enclosed lumen; GO:0005654 nucleoplasm; GO:0070013 intracellular organelle lumen; GO:0044454 nuclear chromosome part; GO:0044…	GO:0097159 organic cyclic compound binding; GO:1901363 heterocyclic compound binding; GO:0003677 DNA binding; GO:0003723 RNA binding; GO:0005515 protein binding; GO:0003682 chromatin binding; GO:0031490 chromatin DNA binding; GO:0005488 binding; GO:0003676 nucleic acid binding;	K11275	H1_5; histone H1/5		IPR011991; IPR005818;	Winged helix-turn-helix DNA-binding domain; Linker histone H1/H5, domain H15;
P34913	Bifunctional epoxide hydrolase 2 OS=Homo sapiens OX=9606 GN=EPHX2 PE=1 SV=2	1.626	Up	0.00055997	EPHX2	62.615	endoplasmic reticulum	GO:0065008 regulation of biological quality; GO:0072503 cellular divalent inorganic cation homeostasis; GO:1901568 fatty acid derivative metabolic process; GO:0044699 single-organism process; GO:0044255 cellular lipid metabolic process; GO:0019216 regulation of lipid metabolic process; GO:0044237 cellular metabolic process; GO:0006796 phosphate-containing compound metabolic process; GO:0097746 re…	GO:0043229 intracellular organelle; GO:0044421 extracellular region part; GO:0005777 peroxisome; GO:0031982 vesicle; GO:0005737 cytoplasm; GO:0044424 intracellular part; GO:0005829 cytosol; GO:0005623 cell; GO:0005576 extracellular region; GO:0043226 organelle; GO:0070062 extracellular exosome; GO:0043231 intracellular membrane-bounded organelle; GO:0005622 intracellular; GO:0044464 cell part; GO…	GO:0000287 magnesium ion binding; GO:0016801 hydrolase activity, acting on ether bonds; GO:0015643 toxic substance binding; GO:0005102 receptor binding; GO:0016791 phosphatase activity; GO:0046983 protein dimerization activity; GO:0043167 ion binding; GO:0042577 lipid phosphatase activity; GO:0005515 protein binding; GO:0016787 hydrolase activity; GO:0033885 10-hydroxy-9-(phosphonooxy)octadecanoa…	K08726	EPHX2; soluble epoxide hydrolase / lipid-phosphate phosphatase [EC:3.3.2.10 3.1.3.76]	hsa00590 Arachidonic acid metabolism - Homo sapiens (human); hsa01100 Metabolic pathways - Homo sapiens (human); hsa04146 Peroxisome - Homo sapiens (human);	IPR011945; IPR029058; IPR000073; IPR023198; IPR023214;	Predicted HAD-superfamily phosphatase, subfamily IA/Epoxide hydrolase, N-terminal; Alpha/Beta hydrolase fold; Alpha/beta hydrolase fold-1; Phosphoglycolate phosphatase, domain 2; HAD-like domain;
P46940	Ras GTPase-activating-like protein IQGAP1 OS=Homo sapiens OX=9606 GN=IQGAP1 PE=1 SV=1	1.711	Up	0.00013601	IQGAP1	189.25	cytoplasm	GO:0044700 single organism signaling; GO:0030335 positive regulation of cell migration; GO:0048008 platelet-derived growth factor receptor signaling pathway; GO:0045321 leukocyte activation; GO:0032270 positive regulation of cellular protein metabolic process; GO:0007166 cell surface receptor signaling pathway; GO:0032989 cellular component morphogenesis; GO:0036119 response to platelet-derived g…	GO:0016020 membrane; GO:0044421 extracellular region part; GO:0019898 extrinsic component of membrane; GO:0031090 organelle membrane; GO:0098857 membrane microdomain; GO:0005737 cytoplasm; GO:0044433 cytoplasmic vesicle part; GO:0032991 macromolecular complex; GO:0099080 supramolecular complex; GO:0005623 cell; GO:0009898 cytoplasmic side of plasma membrane; GO:0044422 organelle part; GO:0043228 …	GO:0048365 Rac GTPase binding; GO:0019903 protein phosphatase binding; GO:0060589 nucleoside-triphosphatase regulator activity; GO:0019901 protein kinase binding; GO:0030695 GTPase regulator activity; GO:0005515 protein binding; GO:0019207 kinase regulator activity; GO:0005095 GTPase inhibitor activity; GO:0004857 enzyme inhibitor activity; GO:0098772 molecular function regulator; GO:0019209 kina…	K16848	IQGAP1; Ras GTPase-activating-like protein IQGAP1	hsa04520 Adherens junction - Homo sapiens (human); hsa04810 Regulation of actin cytoskeleton - Homo sapiens (human); hsa05205 Proteoglycans in cancer - Homo sapiens (human);	IPR001936; IPR001202; IPR027417; IPR001715; IPR027401; IPR000593; IPR008936;	Ras GTPase-activating protein; WW domain; P-loop containing nucleoside triphosphate hydrolase; Calponin homology domain; Myosin-like IQ motif-containing domain; RasGAP protein, C-terminal; Rho GTPase activation protein;
Q9UGI8	Testin OS=Homo sapiens OX=9606 GN=TES PE=1 SV=1	1.748	Up	0.0026396	TES	47.996	nucleus	GO:0050794 regulation of cellular process; GO:0050789 regulation of biological process; GO:0042127 regulation of cell proliferation; GO:0048519 negative regulation of biological process; GO:0048523 negative regulation of cellular process; GO:0065007 biological regulation; GO:0008285 negative regulation of cell proliferation;	GO:0016020 membrane; GO:0043229 intracellular organelle; GO:0071944 cell periphery; GO:0030054 cell junction; GO:0005737 cytoplasm; GO:0070161 anchoring junction; GO:0032991 macromolecular complex; GO:0044424 intracellular part; GO:0005829 cytosol; GO:0005623 cell; GO:0005886 plasma membrane; GO:0043231 intracellular membrane-bounded organelle; GO:0043226 organelle; GO:0005634 nucleus; GO:0005925…	GO:0097159 organic cyclic compound binding; GO:1901363 heterocyclic compound binding; GO:0050839 cell adhesion molecule binding; GO:0003723 RNA binding; GO:0046914 transition metal ion binding; GO:0005488 binding; GO:0043167 ion binding; GO:0045296 cadherin binding; GO:0003676 nucleic acid binding; GO:0046872 metal ion binding; GO:0043169 cation binding; GO:0005515 protein binding; GO:0008270 zin…				IPR001781; IPR033724; IPR010442;	Zinc finger, LIM-type; PET testin; PET domain;
Q69YL0	Protein NCBP2AS2 OS=Homo sapiens OX=9606 GN=NCBP2AS2 PE=1 SV=1	0.351	Down	0.0033647	NCBP2AS2	10.89	mitochondria				K10451	KLHL14; kelch-like protein 14
P27449	V-type proton ATPase 16 kDa proteolipid subunit OS=Homo sapiens OX=9606 GN=ATP6V0C PE=1 SV=1	1.769	Up	0.00175714	ATP6V0C	15.736	plasma membrane	GO:0044700 single organism signaling; GO:0065008 regulation of biological quality; GO:0045321 leukocyte activation; GO:0007166 cell surface receptor signaling pathway; GO:0015988 energy coupled proton transmembrane transport, against electrochemical gradient; GO:0030641 regulation of cellular pH; GO:0030004 cellular monovalent inorganic cation homeostasis; GO:0015031 protein transport; GO:0000041…	GO:0033179 proton-transporting V-type ATPase, V0 domain; GO:0016020 membrane; GO:0044421 extracellular region part; GO:0031090 organelle membrane; GO:0005737 cytoplasm; GO:0044433 cytoplasmic vesicle part; GO:0032991 macromolecular complex; GO:0033176 proton-transporting V-type ATPase complex; GO:0005623 cell; GO:0044422 organelle part; GO:0005765 lysosomal membrane; GO:0070062 extracellular exos…	GO:0042625 ATPase coupled ion transmembrane transporter activity; GO:0031625 ubiquitin protein ligase binding; GO:0015399 primary active transmembrane transporter activity; GO:0016817 hydrolase activity, acting on acid anhydrides; GO:0044769 ATPase activity, coupled to transmembrane movement of ions, rotational mechanism; GO:0022892 substrate-specific transporter activity; GO:0016787 hydrolase ac…	K02155	ATPeV0C, ATP6L; V-type H+-transporting ATPase 16kDa proteolipid subunit	hsa00190 Oxidative phosphorylation - Homo sapiens (human); hsa01100 Metabolic pathways - Homo sapiens (human); hsa04142 Lysosome - Homo sapiens (human); hsa04145 Phagosome - Homo sapiens (human); hsa04721 Synaptic vesicle cycle - Homo sapiens (human); hsa04966 Collecting duct acid secretion - Homo sapiens (human); hsa05110 Vibrio cholerae infection - Homo sapiens (human); hsa05120 Epithelial cell…	IPR002379;	V-ATPase proteolipid subunit C-like domain;
A0A0B4J2H0	Immunoglobulin heavy variable 1-69D OS=Homo sapiens OX=9606 GN=IGHV1-69D PE=1 SV=1	1.636	Up	0.0035394	IGHV1-69D	12.66	extracellular	GO:0044700 single organism signaling; GO:0002694 regulation of leukocyte activation; GO:0016064 immunoglobulin mediated immune response; GO:0007166 cell surface receptor signaling pathway; GO:0098542 defense response to other organism; GO:0044699 single-organism process; GO:0051249 regulation of lymphocyte activation; GO:0009607 response to biotic stimulus; GO:0051234 establishment of localizatio…	GO:0016020 membrane; GO:0044421 extracellular region part; GO:0005615 extracellular space; GO:0009897 external side of plasma membrane; GO:0071944 cell periphery; GO:0042571 immunoglobulin complex, circulating; GO:0019814 immunoglobulin complex; GO:0032991 macromolecular complex; GO:0005623 cell; GO:0005576 extracellular region; GO:0005886 plasma membrane; GO:0072562 blood microparticle; GO:00444…	GO:0034987 immunoglobulin receptor binding; GO:0005515 protein binding; GO:0005102 receptor binding; GO:0003823 antigen binding; GO:0005488 binding;				IPR007110; IPR013783; IPR013106;	Immunoglobulin-like domain; Immunoglobulin-like fold; Immunoglobulin V-set domain;
[truncated: 8 more rows]

## Sheet: T3G2vsBPH
Protein accession	Protein description	T3G2/CPH Ratio	Regulated Type	T3G2/CPH P value	Gene name	MW [kDa]	Subcellular localization	Biological Process	Cellular Component	Molecular Function	KEGG KO No.	KEGG Gene	KEGG pathway	IPR ID	Domain description
[truncated: 411 more rows]

## Sheet: T3G4vsBPH
Protein accession	Protein description	T3G4/CPH Ratio	Regulated Type	T3G4/CPH P value	Gene name	MW [kDa]	Subcellular localization	Biological Process	Cellular Component	Molecular Function	KEGG KO No.	KEGG Gene	KEGG pathway	IPR ID	Domain description
[truncated: 240 more rows]

## Sheet: T3GXvsBPH
Protein accession	Protein description	T3GX/CPH Ratio	Regulated Type	T3GX/CPH P value	Gene name	MW [kDa]	Subcellular localization	Biological Process	Cellular Component	Molecular Function	KEGG KO No.	KEGG Gene	KEGG pathway	IPR ID	Domain description
[truncated: 215 more rows]

## Sheet: CRPCvsBPH
Protein accession	Protein description	CRPC/CPH Ratio	Regulated Type	CRPC/CPH P value	Gene name	MW [kDa]	Subcellular localization	Biological Process	Cellular Component	Molecular Function	KEGG KO No.	KEGG Gene	KEGG pathway	IPR ID	Domain description
[truncated: 505 more rows]
